# Supplementary material for: catena-Poly[[tetra­kis­(hexa­methyl­phospho­ramide-κO)bis­(nitrato-κ2 O,O′)holmium(III)] [silver(I)-di-μ-sulfido-tungstate(VI)-di-μ-sulfido]]
Source: Acta Crystallogr Sect E Struct Rep Online. 2011 Nov 9;67(Pt 12):m1724–5. doi: 10.1107/S1600536811046460 (PMC3238639; doi:10.1107/S1600536811046460)
Supplement: Supplementary file 1 [file e-67-m1724-sup1.cif]

##############################################################################
#                                                                            #
# This CIF contains the data in a paper accepted for publication in          #
# Acta Crystallographica Section E. It conforms to the requirements of       #
# Notes for Authors for Acta Crystallographica Section E, and has been       #
# peer reviewed under the auspices of the IUCr Commission on Journals.       #
#                                                                            #
# Full details of the Crystallographic Information File format               #
# are given in the paper "The Crystallographic Information File (CIF):       #
# a New Standard Archive File for Crystallography" by S. R. Hall, F. H.      #
# Allen and I. D. Brown [Acta Cryst. (1991), A47, 655-685].                  #
#                                                                            #
# The current version of the core CIF dictionary is obtainable from          #
# ftp://ftp.iucr.org/pub/cif_core.dic.                                       #
#                                                                            #
# Software is freely available for graphical display of the structure(s)     #
# in this CIF. For information consult the CIF software page                 #
# http://www.iucr.org/resources/cif/software.                                #
#                                                                            #
# This file may be used for bona fide research purposes within the           #
# scientific community so long as proper attribution is given to the journal # 
# article from which it was obtained.                                        #
#                                                                            #
##############################################################################
data_I
_audit_creation_method     'SHELXTL (Sheldrick, 2008)'
_chemical_name_systematic
;\
<i>catena</i>-Poly[[tetrakis(hexamethylphosphoramide-\k<i>O</i>)bis(nitrato-
\k^2^<i>O</i>,<i>O</i>')holmium(III)]
[silver(I)-di-\m-sulfido-tungstate(VI)-di-\m-sulfido]]
;
_chemical_name_common     ?
_chemical_formula_moiety     'C24 H72 Ho N14 O10 P4 +, Ag S4 W -'
_chemical_formula_sum     'C24 H72 Ag Ho N14 O10 P4 S4 W'
_chemical_formula_iupac     '[Ho (N O3)2 (C6 H18 N3 O P)4] [Ag W S4]'
_chemical_formula_weight     1425.76
_chemical_melting_point     ?
_symmetry_cell_setting     monoclinic
_symmetry_space_group_name_H-M     'P 21/c'
_symmetry_space_group_name_Hall     '-P 2ybc'
loop_
    _symmetry_equiv_pos_as_xyz
    'x, y, z'
    '-x, y+1/2, -z+1/2'
    '-x, -y, -z'
    'x, -y-1/2, z-1/2'
_cell_length_a     15.767(3)
_cell_length_b     29.616(6)
_cell_length_c     11.383(2)
_cell_angle_alpha     90.00
_cell_angle_beta     90.88(3)
_cell_angle_gamma     90.00
_cell_volume     5314.7(17)
_cell_formula_units_Z     4
_cell_measurement_reflns_used     22657
_cell_measurement_theta_min     3.6458
_cell_measurement_theta_max     29.1095
_cell_measurement_temperature     173(2)
_exptl_crystal_description     block
_exptl_crystal_colour     orange
_exptl_crystal_size_max     0.18
_exptl_crystal_size_mid     0.15
_exptl_crystal_size_min     0.1
_exptl_crystal_density_diffrn     1.782
_exptl_crystal_density_meas     ?
_exptl_crystal_density_method     'not measured'
_exptl_crystal_F_000     2824
_exptl_absorpt_coefficient_mu     4.331
_exptl_absorpt_correction_type     multi-scan
_exptl_absorpt_process_details     '(CrystalClear; Rigaku, 2008)'
_exptl_absorpt_correction_T_min     0.463
_exptl_absorpt_correction_T_max     0.648
_exptl_special_details     ?
_diffrn_ambient_temperature     173(2)
_diffrn_radiation_type     MoK\a
_diffrn_radiation_wavelength     0.71073
_diffrn_radiation_source     'fine-focus sealed tube'
_diffrn_radiation_monochromator     graphite
_diffrn_measurement_device_type     'Rigaku Mercury2'
_diffrn_measurement_method     'dtprofit.ref'
_diffrn_detector_area_resol_mean     ?
_diffrn_reflns_number     24559
_diffrn_reflns_av_R_equivalents     0.0237
_diffrn_reflns_av_sigmaI/netI     0.0309
_diffrn_reflns_theta_min     3.65
_diffrn_reflns_theta_max     25.35
_diffrn_reflns_theta_full     25.35
_diffrn_measured_fraction_theta_max     0.992
_diffrn_measured_fraction_theta_full     0.992
_diffrn_reflns_limit_h_min     -17
_diffrn_reflns_limit_h_max     18
_diffrn_reflns_limit_k_min     -35
_diffrn_reflns_limit_k_max     30
_diffrn_reflns_limit_l_min     -10
_diffrn_reflns_limit_l_max     13
_diffrn_standards_number     0
_diffrn_standards_interval_count     ?
_diffrn_standards_interval_time     0
_diffrn_standards_decay_%     0
_refine_special_details
;
Refinement of <i>F</i>^2^ against ALL reflections. The weighted <i>R</i>-factor
<i>wR</i> and goodness of fit <i>S</i> are based on <i>F</i>^2^, conventional
<i>R</i>-factors <i>R</i> are based on <i>F</i>, with <i>F</i> set to zero for
negative <i>F</i>^2^. The threshold expression of <i>F</i>^2^ >
\s(<i>F</i>^2^) is used only for calculating <i>R</i>-factors(gt) <i>etc</i>.
and is not relevant to the choice of reflections for refinement.
<i>R</i>-factors based on <i>F</i>^2^ are statistically about twice as large
as those based on <i>F</i>, and <i>R</i>- factors based on ALL data will be
even larger.
;
_reflns_number_total     9655
_reflns_number_gt     8942
_reflns_threshold_expression     I>2sigma(I)
_refine_ls_structure_factor_coef     Fsqd
_refine_ls_matrix_type     full
_refine_ls_R_factor_all     0.0342
_refine_ls_R_factor_gt     0.0309
_refine_ls_wR_factor_gt     0.0697
_refine_ls_wR_factor_ref     0.0725
_refine_ls_goodness_of_fit_ref     1.033
_refine_ls_restrained_S_all     1.033
_refine_ls_number_reflns     9655
_refine_ls_number_parameters     532
_refine_ls_number_restraints     0
_refine_ls_hydrogen_treatment     constr
_refine_ls_weighting_scheme     calc
_refine_ls_weighting_details
        'calc w=1/[\s^2^(Fo^2^)+(0.0300P)^2^+16.6944P] where P=(Fo^2^+2Fc^2^)/3'
_atom_sites_solution_hydrogens     geom
_atom_sites_solution_primary     direct
_atom_sites_solution_secondary     difmap
_refine_ls_shift/su_max     0.001
_refine_ls_shift/su_mean     0.000
_refine_diff_density_max     0.871
_refine_diff_density_min     -0.859
_refine_ls_extinction_method     none
_refine_ls_extinction_coef     ?
loop_
    _atom_type_symbol
    _atom_type_description
    _atom_type_scat_dispersion_real
    _atom_type_scat_dispersion_imag
    _atom_type_scat_source
    'C' 'C' 0.0033 0.0016
                         'International Tables Vol C Tables 4.2.6.8 and 6.1.1.4'
    'H' 'H' 0.0000 0.0000
                         'International Tables Vol C Tables 4.2.6.8 and 6.1.1.4'
    'Ag' 'Ag' -0.8971 1.1015
                         'International Tables Vol C Tables 4.2.6.8 and 6.1.1.4'
    'Ho' 'Ho' -0.2175 4.6783
                         'International Tables Vol C Tables 4.2.6.8 and 6.1.1.4'
    'N' 'N' 0.0061 0.0033
                         'International Tables Vol C Tables 4.2.6.8 and 6.1.1.4'
    'O' 'O' 0.0106 0.0060
                         'International Tables Vol C Tables 4.2.6.8 and 6.1.1.4'
    'P' 'P' 0.1023 0.0942
                         'International Tables Vol C Tables 4.2.6.8 and 6.1.1.4'
    'S' 'S' 0.1246 0.1234
                         'International Tables Vol C Tables 4.2.6.8 and 6.1.1.4'
    'W' 'W' -0.8490 6.8722
                         'International Tables Vol C Tables 4.2.6.8 and 6.1.1.4'
_computing_data_collection     'CrystalClear (Rigaku, 2008)'
_computing_cell_refinement     'CrystalClear (Rigaku, 2008)'
_computing_data_reduction     'CrystalClear (Rigaku, 2008)'
_computing_structure_solution     'SHELXTL (Sheldrick, 2008)'
_computing_structure_refinement     'SHELXTL (Sheldrick, 2008)'
_computing_molecular_graphics     'SHELXTL (Sheldrick, 2008)'
_computing_publication_material     'SHELXTL (Sheldrick, 2008)'
loop_
    _atom_site_type_symbol
    _atom_site_label
    _atom_site_fract_x
    _atom_site_fract_y
    _atom_site_fract_z
    _atom_site_U_iso_or_equiv
    _atom_site_adp_type
    _atom_site_calc_flag
    _atom_site_refinement_flags
    _atom_site_occupancy
    _atom_site_symmetry_multiplicity
    _atom_site_disorder_assembly
    _atom_site_disorder_group
    Ho Ho1 0.738176(12) 0.082625(6) 0.827842(18) 0.01998(6) Uani d . 1 1 . .
    P P1 0.69903(8) -0.03034(4) 0.69978(12) 0.0288(3) Uani d . 1 1 . .
    P P2 0.52206(7) 0.13270(4) 0.82148(11) 0.0276(3) Uani d . 1 1 . .
    P P3 0.79412(10) 0.14676(5) 1.09606(12) 0.0386(3) Uani d . 1 1 . .
    P P4 0.95858(7) 0.09616(4) 0.73141(12) 0.0284(3) Uani d . 1 1 . .
    O O1 0.7068(2) 0.01807(10) 0.7291(3) 0.0276(7) Uani d . 1 1 . .
    O O2 0.60328(19) 0.10691(11) 0.8233(3) 0.0284(7) Uani d . 1 1 . .
    O O3 0.7724(2) 0.12690(11) 0.9803(3) 0.0311(8) Uani d . 1 1 . .
    O O4 0.87641(19) 0.08053(11) 0.7803(3) 0.0314(8) Uani d . 1 1 . .
    O O5 0.8019(2) 0.02693(11) 0.9646(3) 0.0312(8) Uani d . 1 1 . .
    O O6 0.6691(2) 0.04086(11) 0.9882(3) 0.0304(8) Uani d . 1 1 . .
    O O7 0.7370(3) 0.00123(14) 1.1197(4) 0.0522(11) Uani d . 1 1 . .
    O O8 0.7241(2) 0.10309(11) 0.6201(3) 0.0317(8) Uani d . 1 1 . .
    O O9 0.7525(2) 0.15801(11) 0.7384(3) 0.0325(8) Uani d . 1 1 . .
    O O10 0.7262(3) 0.17165(15) 0.5536(4) 0.0666(14) Uani d . 1 1 . .
    N N1 0.7363(3) 0.02232(14) 1.0272(4) 0.0324(10) Uani d . 1 1 . .
    N N2 0.7346(3) 0.14521(14) 0.6350(4) 0.0359(10) Uani d . 1 1 . .
    N N3 0.7204(3) -0.03686(14) 0.5597(4) 0.0368(10) Uani d . 1 1 . .
    N N4 0.6062(3) -0.04810(17) 0.7393(5) 0.0501(13) Uani d . 1 1 . .
    N N5 0.7649(3) -0.06527(15) 0.7670(4) 0.0445(12) Uani d . 1 1 . .
    N N6 0.5229(3) 0.17284(15) 0.9200(5) 0.0438(12) Uani d . 1 1 . .
    N N7 0.4446(2) 0.09754(15) 0.8481(4) 0.0322(10) Uani d . 1 1 . .
    N N8 0.5064(3) 0.15650(19) 0.6950(4) 0.0490(13) Uani d . 1 1 . .
    N N9 0.8961(4) 0.13875(19) 1.1241(6) 0.0706(19) Uani d . 1 1 . .
    N N10 0.7739(4) 0.20017(15) 1.0948(4) 0.0511(14) Uani d . 1 1 . .
    N N11 0.7405(4) 0.12367(19) 1.1984(5) 0.0657(17) Uani d . 1 1 . .
    N N12 1.0341(3) 0.07042(16) 0.8029(4) 0.0413(12) Uani d . 1 1 . .
    N N13 0.9834(3) 0.14887(15) 0.7386(5) 0.0466(12) Uani d . 1 1 . .
    N N14 0.9564(3) 0.08651(18) 0.5892(4) 0.0455(12) Uani d . 1 1 . .
    C C1 0.6968(4) -0.0020(2) 0.4761(5) 0.0538(16) Uani d . 1 1 . .
    H H1A 0.7137 -0.0109 0.3988 0.081 Uiso calc R 1 1 . .
    H H1B 0.7247 0.0257 0.4972 0.081 Uiso calc R 1 1 . .
    H H1C 0.6365 0.0023 0.4768 0.081 Uiso calc R 1 1 . .
    C C2 0.7255(4) -0.0825(2) 0.5080(6) 0.0507(16) Uani d . 1 1 . .
    H H2A 0.7383 -0.0801 0.4261 0.076 Uiso calc R 1 1 . .
    H H2B 0.6722 -0.0977 0.5168 0.076 Uiso calc R 1 1 . .
    H H2C 0.7694 -0.0994 0.5475 0.076 Uiso calc R 1 1 . .
    C C3 0.5353(4) -0.0168(2) 0.7485(7) 0.0609(19) Uani d . 1 1 . .
    H H3A 0.4856 -0.0330 0.7718 0.091 Uiso calc R 1 1 . .
    H H3B 0.5249 -0.0028 0.6737 0.091 Uiso calc R 1 1 . .
    H H3C 0.5487 0.0059 0.8060 0.091 Uiso calc R 1 1 . .
    C C4 0.5810(5) -0.0956(2) 0.7216(7) 0.075(2) Uani d . 1 1 . .
    H H4A 0.5241 -0.0999 0.7483 0.113 Uiso calc R 1 1 . .
    H H4B 0.6188 -0.1149 0.7654 0.113 Uiso calc R 1 1 . .
    H H4C 0.5836 -0.1030 0.6396 0.113 Uiso calc R 1 1 . .
    C C5 0.7544(6) -0.0812(3) 0.8849(7) 0.078(2) Uani d . 1 1 . .
    H H5A 0.8006 -0.1008 0.9059 0.117 Uiso calc R 1 1 . .
    H H5B 0.7019 -0.0974 0.8900 0.117 Uiso calc R 1 1 . .
    H H5C 0.7536 -0.0559 0.9378 0.117 Uiso calc R 1 1 . .
    C C6 0.8534(5) -0.0682(3) 0.7348(8) 0.079(2) Uani d . 1 1 . .
    H H6A 0.8816 -0.0902 0.7835 0.119 Uiso calc R 1 1 . .
    H H6B 0.8800 -0.0393 0.7457 0.119 Uiso calc R 1 1 . .
    H H6C 0.8572 -0.0770 0.6539 0.119 Uiso calc R 1 1 . .
    C C7 0.4540(4) 0.1829(2) 0.9993(6) 0.0592(18) Uani d . 1 1 . .
    H H7A 0.4698 0.2080 1.0486 0.089 Uiso calc R 1 1 . .
    H H7B 0.4428 0.1570 1.0472 0.089 Uiso calc R 1 1 . .
    H H7C 0.4040 0.1906 0.9544 0.089 Uiso calc R 1 1 . .
    C C8 0.5899(4) 0.2076(2) 0.9181(7) 0.065(2) Uani d . 1 1 . .
    H H8A 0.5815 0.2286 0.9811 0.097 Uiso calc R 1 1 . .
    H H8B 0.5875 0.2234 0.8445 0.097 Uiso calc R 1 1 . .
    H H8C 0.6444 0.1935 0.9275 0.097 Uiso calc R 1 1 . .
    C C9 0.3567(3) 0.1067(2) 0.8122(5) 0.0475(15) Uani d . 1 1 . .
    H H9A 0.3211 0.0822 0.8365 0.071 Uiso calc R 1 1 . .
    H H9B 0.3532 0.1097 0.7283 0.071 Uiso calc R 1 1 . .
    H H9C 0.3379 0.1342 0.8482 0.071 Uiso calc R 1 1 . .
    C C10 0.4535(3) 0.0645(2) 0.9432(5) 0.0416(13) Uani d . 1 1 . .
    H H10A 0.4028 0.0467 0.9474 0.062 Uiso calc R 1 1 . .
    H H10B 0.4625 0.0800 1.0164 0.062 Uiso calc R 1 1 . .
    H H10C 0.5010 0.0452 0.9283 0.062 Uiso calc R 1 1 . .
    C C11 0.4636(5) 0.2007(3) 0.6800(8) 0.085(3) Uani d . 1 1 . .
    H H11A 0.4608 0.2083 0.5980 0.128 Uiso calc R 1 1 . .
    H H11B 0.4950 0.2235 0.7219 0.128 Uiso calc R 1 1 . .
    H H11C 0.4072 0.1989 0.7102 0.128 Uiso calc R 1 1 . .
    C C12 0.5195(4) 0.1314(3) 0.5891(6) 0.081(3) Uani d . 1 1 . .
    H H12A 0.5075 0.1503 0.5224 0.121 Uiso calc R 1 1 . .
    H H12B 0.4823 0.1057 0.5873 0.121 Uiso calc R 1 1 . .
    H H12C 0.5773 0.1214 0.5867 0.121 Uiso calc R 1 1 . .
    C C13 0.9350(5) 0.0958(3) 1.1115(8) 0.082(3) Uani d . 1 1 . .
    H H13A 0.9939 0.0979 1.1336 0.123 Uiso calc R 1 1 . .
    H H13B 0.9301 0.0861 1.0312 0.123 Uiso calc R 1 1 . .
    H H13C 0.9075 0.0743 1.1612 0.123 Uiso calc R 1 1 . .
    C C14 0.9511(6) 0.1717(3) 1.1833(9) 0.107(4) Uani d . 1 1 . .
    H H14A 1.0073 0.1595 1.1913 0.161 Uiso calc R 1 1 . .
    H H14B 0.9293 0.1782 1.2596 0.161 Uiso calc R 1 1 . .
    H H14C 0.9529 0.1989 1.1377 0.161 Uiso calc R 1 1 . .
    C C15 0.8026(5) 0.22773(18) 0.9958(5) 0.0497(16) Uani d . 1 1 . .
    H H15A 0.7857 0.2585 1.0074 0.074 Uiso calc R 1 1 . .
    H H15B 0.7776 0.2165 0.9241 0.074 Uiso calc R 1 1 . .
    H H15C 0.8633 0.2261 0.9912 0.074 Uiso calc R 1 1 . .
    C C16 0.7480(7) 0.2263(2) 1.1976(6) 0.094(3) Uani d . 1 1 . .
    H H16A 0.7395 0.2573 1.1753 0.141 Uiso calc R 1 1 . .
    H H16B 0.7915 0.2246 1.2574 0.141 Uiso calc R 1 1 . .
    H H16C 0.6961 0.2142 1.2274 0.141 Uiso calc R 1 1 . .
    C C17 0.6491(5) 0.1205(3) 1.1866(7) 0.079(2) Uani d . 1 1 . .
    H H17A 0.6266 0.1062 1.2552 0.119 Uiso calc R 1 1 . .
    H H17B 0.6347 0.1029 1.1184 0.119 Uiso calc R 1 1 . .
    H H17C 0.6255 0.1502 1.1786 0.119 Uiso calc R 1 1 . .
    C C18 0.7782(8) 0.1066(4) 1.3086(7) 0.127(4) Uani d . 1 1 . .
    H H18A 0.7343 0.0946 1.3572 0.190 Uiso calc R 1 1 . .
    H H18B 0.8065 0.1309 1.3492 0.190 Uiso calc R 1 1 . .
    H H18C 0.8184 0.0833 1.2915 0.190 Uiso calc R 1 1 . .
    C C19 1.0209(4) 0.0276(2) 0.8615(7) 0.0601(19) Uani d . 1 1 . .
    H H19A 1.0731 0.0180 0.8982 0.090 Uiso calc R 1 1 . .
    H H19B 1.0027 0.0055 0.8050 0.090 Uiso calc R 1 1 . .
    H H19C 0.9783 0.0311 0.9201 0.090 Uiso calc R 1 1 . .
    C C20 1.1239(4) 0.0796(3) 0.7802(8) 0.084(3) Uani d . 1 1 . .
    H H20A 1.1587 0.0611 0.8308 0.126 Uiso calc R 1 1 . .
    H H20B 1.1358 0.1109 0.7954 0.126 Uiso calc R 1 1 . .
    H H20C 1.1359 0.0728 0.6997 0.126 Uiso calc R 1 1 . .
    C C21 0.9508(4) 0.1826(2) 0.6548(9) 0.086(3) Uani d . 1 1 . .
    H H21A 0.9731 0.2118 0.6751 0.129 Uiso calc R 1 1 . .
    H H21B 0.8900 0.1834 0.6577 0.129 Uiso calc R 1 1 . .
    H H21C 0.9680 0.1747 0.5770 0.129 Uiso calc R 1 1 . .
    C C22 1.0142(6) 0.1686(3) 0.8488(7) 0.089(3) Uani d . 1 1 . .
    H H22A 1.0256 0.2001 0.8373 0.134 Uiso calc R 1 1 . .
    H H22B 1.0653 0.1536 0.8736 0.134 Uiso calc R 1 1 . .
    H H22C 0.9719 0.1651 0.9079 0.134 Uiso calc R 1 1 . .
    C C23 0.9074(4) 0.0485(2) 0.5426(6) 0.0554(17) Uani d . 1 1 . .
    H H23A 0.9127 0.0474 0.4588 0.083 Uiso calc R 1 1 . .
    H H23B 0.8488 0.0522 0.5622 0.083 Uiso calc R 1 1 . .
    H H23C 0.9285 0.0209 0.5763 0.083 Uiso calc R 1 1 . .
    C C24 1.0297(5) 0.0965(3) 0.5170(7) 0.084(3) Uani d . 1 1 . .
    H H24A 1.0173 0.0885 0.4369 0.126 Uiso calc R 1 1 . .
    H H24B 1.0776 0.0793 0.5449 0.126 Uiso calc R 1 1 . .
    H H24C 1.0426 0.1281 0.5219 0.126 Uiso calc R 1 1 . .
    W W1 0.216203(12) 0.227544(6) 0.474103(16) 0.02219(6) Uani d . 1 1 . .
    Ag Ag1 0.21748(3) 0.234393(14) 0.21359(3) 0.04001(11) Uani d . 1 1 . .
    S S1 0.33062(8) 0.21142(5) 0.37372(11) 0.0363(3) Uani d . 1 1 . .
    S S2 0.10254(8) 0.21235(5) 0.36792(12) 0.0386(3) Uani d . 1 1 . .
    S S3 0.21433(9) 0.18463(4) 0.63272(11) 0.0323(3) Uani d . 1 1 . .
    S S4 0.21647(9) 0.30058(4) 0.51424(11) 0.0357(3) Uani d . 1 1 . .
loop_
    _atom_site_aniso_label
    _atom_site_aniso_U_11
    _atom_site_aniso_U_22
    _atom_site_aniso_U_33
    _atom_site_aniso_U_12
    _atom_site_aniso_U_13
    _atom_site_aniso_U_23
    Ho1 0.01767(10) 0.01553(10) 0.02679(12) -0.00013(8) 0.00225(8) -0.00061(8)
    P1 0.0346(7) 0.0203(6) 0.0318(7) -0.0058(5) 0.0097(6) -0.0058(5)
    P2 0.0199(6) 0.0338(7) 0.0291(7) 0.0049(5) 0.0001(5) 0.0050(5)
    P3 0.0560(9) 0.0270(7) 0.0322(8) -0.0093(6) -0.0164(7) -0.0007(6)
    P4 0.0193(6) 0.0272(6) 0.0388(8) -0.0005(5) 0.0046(5) 0.0073(5)
    O1 0.0327(18) 0.0175(15) 0.0325(19) -0.0031(14) 0.0033(14) -0.0053(14)
    O2 0.0207(16) 0.0306(18) 0.0339(19) 0.0021(14) 0.0016(14) -0.0015(15)
    O3 0.0322(18) 0.0273(17) 0.0336(19) -0.0016(15) -0.0049(15) -0.0076(15)
    O4 0.0188(16) 0.0313(18) 0.044(2) -0.0007(14) 0.0087(15) 0.0043(15)
    O5 0.0260(17) 0.0270(18) 0.041(2) -0.0001(14) 0.0007(15) 0.0058(15)
    O6 0.0249(17) 0.0322(18) 0.0342(19) -0.0024(15) 0.0008(15) 0.0030(15)
    O7 0.059(3) 0.056(3) 0.041(2) -0.003(2) -0.001(2) 0.025(2)
    O8 0.042(2) 0.0223(17) 0.0312(19) -0.0034(15) 0.0050(16) -0.0008(14)
    O9 0.040(2) 0.0193(16) 0.038(2) -0.0034(15) -0.0002(16) 0.0032(15)
    O10 0.105(4) 0.046(3) 0.048(3) -0.017(3) -0.013(3) 0.025(2)
    N1 0.033(2) 0.025(2) 0.039(3) -0.0024(18) -0.004(2) 0.0028(19)
    N2 0.042(3) 0.030(2) 0.036(3) -0.002(2) 0.003(2) 0.007(2)
    N3 0.050(3) 0.031(2) 0.030(2) -0.006(2) 0.009(2) -0.0085(19)
    N4 0.044(3) 0.044(3) 0.062(3) -0.017(2) 0.021(2) -0.021(3)
    N5 0.064(3) 0.026(2) 0.044(3) 0.008(2) 0.016(2) 0.003(2)
    N6 0.035(2) 0.035(2) 0.061(3) 0.007(2) 0.012(2) -0.006(2)
    N7 0.0196(19) 0.042(2) 0.035(2) 0.0007(18) 0.0021(17) 0.0033(19)
    N8 0.035(3) 0.073(4) 0.039(3) -0.002(2) -0.007(2) 0.023(3)
    N9 0.074(4) 0.047(3) 0.089(5) -0.017(3) -0.051(4) -0.002(3)
    N10 0.094(4) 0.028(2) 0.031(3) -0.009(3) 0.006(3) -0.005(2)
    N11 0.104(5) 0.051(3) 0.041(3) -0.030(3) -0.004(3) 0.010(3)
    N12 0.019(2) 0.052(3) 0.053(3) 0.004(2) 0.006(2) 0.026(2)
    N13 0.039(3) 0.029(2) 0.072(4) -0.004(2) 0.011(2) 0.006(2)
    N14 0.034(2) 0.064(3) 0.039(3) -0.008(2) 0.009(2) 0.007(2)
    C1 0.077(5) 0.053(4) 0.031(3) -0.003(3) -0.005(3) -0.001(3)
    C2 0.065(4) 0.042(3) 0.045(4) -0.007(3) 0.018(3) -0.018(3)
    C3 0.031(3) 0.065(4) 0.086(5) -0.002(3) -0.002(3) 0.012(4)
    C4 0.086(5) 0.060(4) 0.080(5) -0.039(4) 0.033(4) -0.026(4)
    C5 0.101(6) 0.059(5) 0.074(5) 0.029(4) 0.018(5) 0.026(4)
    C6 0.056(4) 0.093(6) 0.090(6) 0.019(4) 0.006(4) 0.017(5)
    C7 0.057(4) 0.054(4) 0.067(5) 0.017(3) 0.022(3) -0.008(3)
    C8 0.059(4) 0.042(4) 0.094(6) -0.007(3) 0.014(4) -0.013(4)
    C9 0.023(3) 0.069(4) 0.051(4) -0.003(3) -0.004(2) 0.014(3)
    C10 0.027(3) 0.051(3) 0.047(3) 0.001(3) 0.007(2) 0.014(3)
    C11 0.059(4) 0.088(6) 0.108(7) 0.015(4) -0.018(4) 0.064(5)
    C12 0.051(4) 0.153(8) 0.037(4) -0.018(5) -0.008(3) 0.002(5)
    C13 0.059(5) 0.071(5) 0.114(7) -0.002(4) -0.046(5) 0.009(5)
    C14 0.111(7) 0.099(7) 0.110(8) -0.049(6) -0.057(6) 0.006(6)
    C15 0.079(5) 0.028(3) 0.042(4) -0.003(3) 0.006(3) -0.003(2)
    C16 0.192(10) 0.046(4) 0.045(4) -0.033(5) 0.035(5) -0.023(3)
    C17 0.100(6) 0.074(5) 0.065(5) -0.029(5) 0.040(5) -0.008(4)
    C18 0.216(13) 0.112(8) 0.051(5) 0.006(8) -0.001(7) 0.050(5)
    C19 0.034(3) 0.057(4) 0.089(5) 0.004(3) 0.008(3) 0.038(4)
    C20 0.027(3) 0.119(7) 0.105(6) 0.000(4) 0.003(4) 0.074(6)
    C21 0.045(4) 0.045(4) 0.170(9) 0.007(3) 0.019(5) 0.059(5)
    C22 0.108(7) 0.066(5) 0.095(6) -0.050(5) 0.034(5) -0.037(5)
    C23 0.047(3) 0.073(5) 0.047(4) -0.003(3) 0.004(3) -0.012(3)
    C24 0.068(5) 0.135(8) 0.050(5) -0.035(5) 0.021(4) 0.011(5)
    W1 0.02714(11) 0.02160(10) 0.01777(10) -0.00239(7) -0.00110(7) 0.00105(7)
    Ag1 0.0619(3) 0.0377(2) 0.0204(2) 0.0004(2) -0.00013(18) 0.00237(16)
    S1 0.0321(7) 0.0487(8) 0.0280(7) 0.0047(6) 0.0023(5) 0.0021(6)
    S2 0.0326(7) 0.0531(8) 0.0299(7) -0.0137(6) -0.0052(5) 0.0040(6)
    S3 0.0469(7) 0.0254(6) 0.0246(6) 0.0010(6) 0.0016(5) 0.0056(5)
    S4 0.0566(8) 0.0220(6) 0.0285(7) -0.0040(6) 0.0004(6) 0.0015(5)
_geom_special_details
;
All e.s.d.'s (except the e.s.d. in the dihedral angle between two l.s. planes)
are estimated using the full covariance matrix. The cell e.s.d.'s are taken
into account individually in the estimation of e.s.d.'s in distances, angles
and torsion angles; correlations between e.s.d.'s in cell parameters are only
used when they are defined by crystal symmetry. An approximate (isotropic)
treatment of cell e.s.d.'s is used for estimating e.s.d.'s involving l.s.
planes.
;
loop_
    _geom_bond_atom_site_label_1
    _geom_bond_atom_site_label_2
    _geom_bond_site_symmetry_2
    _geom_bond_distance
    _geom_bond_publ_flag
    Ho1 O3 . 2.235(3) ?
    Ho1 O2 . 2.245(3) ?
    Ho1 O4 . 2.255(3) ?
    Ho1 O1 . 2.269(3) ?
    Ho1 O8 . 2.448(3) ?
    Ho1 O9 . 2.465(3) ?
    Ho1 O5 . 2.471(3) ?
    Ho1 O6 . 2.472(3) ?
    Ho1 N2 . 2.872(4) ?
    Ho1 N1 . 2.888(4) ?
    P1 O1 . 1.477(3) ?
    P1 N4 . 1.626(5) ?
    P1 N5 . 1.646(5) ?
    P1 N3 . 1.646(4) ?
    P2 O2 . 1.491(3) ?
    P2 N8 . 1.618(5) ?
    P2 N6 . 1.634(5) ?
    P2 N7 . 1.637(4) ?
    P3 O3 . 1.478(3) ?
    P3 N11 . 1.603(6) ?
    P3 N10 . 1.613(5) ?
    P3 N9 . 1.651(6) ?
    P4 O4 . 1.492(3) ?
    P4 N13 . 1.611(5) ?
    P4 N12 . 1.622(4) ?
    P4 N14 . 1.644(5) ?
    O5 N1 . 1.272(5) ?
    O6 N1 . 1.268(5) ?
    O7 N1 . 1.224(5) ?
    O8 N2 . 1.269(5) ?
    O9 N2 . 1.264(5) ?
    O10 N2 . 1.219(6) ?
    N3 C1 . 1.449(7) ?
    N3 C2 . 1.476(7) ?
    N4 C3 . 1.456(8) ?
    N4 C4 . 1.476(8) ?
    N5 C5 . 1.434(8) ?
    N5 C6 . 1.451(8) ?
    N6 C7 . 1.454(7) ?
    N6 C8 . 1.476(8) ?
    N7 C9 . 1.464(6) ?
    N7 C10 . 1.464(7) ?
    N8 C12 . 1.434(9) ?
    N8 C11 . 1.482(9) ?
    N9 C13 . 1.422(9) ?
    N9 C14 . 1.463(9) ?
    N10 C16 . 1.466(8) ?
    N10 C15 . 1.469(7) ?
    N11 C17 . 1.447(10) ?
    N11 C18 . 1.470(9) ?
    N12 C19 . 1.448(7) ?
    N12 C20 . 1.469(7) ?
    N13 C22 . 1.460(9) ?
    N13 C21 . 1.469(8) ?
    N14 C24 . 1.459(8) ?
    N14 C23 . 1.461(8) ?
    C1 H1A . 0.9600 ?
    C1 H1B . 0.9600 ?
    C1 H1C . 0.9600 ?
    C2 H2A . 0.9600 ?
    C2 H2B . 0.9600 ?
    C2 H2C . 0.9600 ?
    C3 H3A . 0.9600 ?
    C3 H3B . 0.9600 ?
    C3 H3C . 0.9600 ?
    C4 H4A . 0.9600 ?
    C4 H4B . 0.9600 ?
    C4 H4C . 0.9600 ?
    C5 H5A . 0.9600 ?
    C5 H5B . 0.9600 ?
    C5 H5C . 0.9600 ?
    C6 H6A . 0.9600 ?
    C6 H6B . 0.9600 ?
    C6 H6C . 0.9600 ?
    C7 H7A . 0.9600 ?
    C7 H7B . 0.9600 ?
    C7 H7C . 0.9600 ?
    C8 H8A . 0.9600 ?
    C8 H8B . 0.9600 ?
    C8 H8C . 0.9600 ?
    C9 H9A . 0.9600 ?
    C9 H9B . 0.9600 ?
    C9 H9C . 0.9600 ?
    C10 H10A . 0.9600 ?
    C10 H10B . 0.9600 ?
    C10 H10C . 0.9600 ?
    C11 H11A . 0.9600 ?
    C11 H11B . 0.9600 ?
    C11 H11C . 0.9600 ?
    C12 H12A . 0.9600 ?
    C12 H12B . 0.9600 ?
    C12 H12C . 0.9600 ?
    C13 H13A . 0.9600 ?
    C13 H13B . 0.9600 ?
    C13 H13C . 0.9600 ?
    C14 H14A . 0.9600 ?
    C14 H14B . 0.9600 ?
    C14 H14C . 0.9600 ?
    C15 H15A . 0.9600 ?
    C15 H15B . 0.9600 ?
    C15 H15C . 0.9600 ?
    C16 H16A . 0.9600 ?
    C16 H16B . 0.9600 ?
    C16 H16C . 0.9600 ?
    C17 H17A . 0.9600 ?
    C17 H17B . 0.9600 ?
    C17 H17C . 0.9600 ?
    C18 H18A . 0.9600 ?
    C18 H18B . 0.9600 ?
    C18 H18C . 0.9600 ?
    C19 H19A . 0.9600 ?
    C19 H19B . 0.9600 ?
    C19 H19C . 0.9600 ?
    C20 H20A . 0.9600 ?
    C20 H20B . 0.9600 ?
    C20 H20C . 0.9600 ?
    C21 H21A . 0.9600 ?
    C21 H21B . 0.9600 ?
    C21 H21C . 0.9600 ?
    C22 H22A . 0.9600 ?
    C22 H22B . 0.9600 ?
    C22 H22C . 0.9600 ?
    C23 H23A . 0.9600 ?
    C23 H23B . 0.9600 ?
    C23 H23C . 0.9600 ?
    C24 H24A . 0.9600 ?
    C24 H24B . 0.9600 ?
    C24 H24C . 0.9600 ?
    W1 S2 . 2.1929(14) ?
    W1 S1 . 2.2026(14) ?
    W1 S3 . 2.2085(12) ?
    W1 S4 . 2.2106(13) ?
    W1 Ag1 4_566 2.9498(6) ?
    W1 Ag1 . 2.9727(7) ?
    Ag1 S4 4_565 2.4942(14) ?
    Ag1 S3 4_565 2.5689(14) ?
    Ag1 S1 . 2.6206(15) ?
    Ag1 S2 . 2.6257(16) ?
    Ag1 W1 4_565 2.9498(6) ?
    S3 Ag1 4_566 2.5689(14) ?
    S4 Ag1 4_566 2.4942(14) ?
loop_
    _geom_angle_atom_site_label_1
    _geom_angle_atom_site_label_2
    _geom_angle_atom_site_label_3
    _geom_angle_site_symmetry_1
    _geom_angle_site_symmetry_3
    _geom_angle
    _geom_angle_publ_flag
    O3 Ho1 O2 . . 92.71(12) ?
    O3 Ho1 O4 . . 88.84(13) ?
    O2 Ho1 O4 . . 157.26(12) ?
    O3 Ho1 O1 . . 158.06(12) ?
    O2 Ho1 O1 . . 93.38(12) ?
    O4 Ho1 O1 . . 93.58(12) ?
    O3 Ho1 O8 . . 128.48(12) ?
    O2 Ho1 O8 . . 80.02(12) ?
    O4 Ho1 O8 . . 81.28(12) ?
    O1 Ho1 O8 . . 73.39(11) ?
    O3 Ho1 O9 . . 76.52(12) ?
    O2 Ho1 O9 . . 78.06(12) ?
    O4 Ho1 O9 . . 80.26(12) ?
    O1 Ho1 O9 . . 125.39(12) ?
    O8 Ho1 O9 . . 52.01(11) ?
    O3 Ho1 O5 . . 79.12(12) ?
    O2 Ho1 O5 . . 127.18(12) ?
    O4 Ho1 O5 . . 75.38(12) ?
    O1 Ho1 O5 . . 80.41(12) ?
    O8 Ho1 O5 . . 143.50(11) ?
    O9 Ho1 O5 . . 145.65(11) ?
    O3 Ho1 O6 . . 79.85(12) ?
    O2 Ho1 O6 . . 75.47(11) ?
    O4 Ho1 O6 . . 127.03(12) ?
    O1 Ho1 O6 . . 81.32(11) ?
    O8 Ho1 O6 . . 143.41(11) ?
    O9 Ho1 O6 . . 143.34(11) ?
    O5 Ho1 O6 . . 51.71(11) ?
    O3 Ho1 N2 . . 102.51(13) ?
    O2 Ho1 N2 . . 76.59(12) ?
    O4 Ho1 N2 . . 80.92(13) ?
    O1 Ho1 N2 . . 99.41(12) ?
    O8 Ho1 N2 . . 26.07(11) ?
    O9 Ho1 N2 . . 25.99(12) ?
    O5 Ho1 N2 . . 156.22(12) ?
    O6 Ho1 N2 . . 152.04(12) ?
    O3 Ho1 N1 . . 75.99(12) ?
    O2 Ho1 N1 . . 101.25(12) ?
    O4 Ho1 N1 . . 101.13(12) ?
    O1 Ho1 N1 . . 82.16(12) ?
    O8 Ho1 N1 . . 155.54(11) ?
    O9 Ho1 N1 . . 152.43(12) ?
    O5 Ho1 N1 . . 26.00(11) ?
    O6 Ho1 N1 . . 25.91(11) ?
    N2 Ho1 N1 . . 177.37(13) ?
    O1 P1 N4 . . 108.9(2) ?
    O1 P1 N5 . . 117.1(2) ?
    N4 P1 N5 . . 103.4(3) ?
    O1 P1 N3 . . 108.4(2) ?
    N4 P1 N3 . . 115.4(3) ?
    N5 P1 N3 . . 103.9(2) ?
    O2 P2 N8 . . 110.8(2) ?
    O2 P2 N6 . . 111.4(2) ?
    N8 P2 N6 . . 107.0(3) ?
    O2 P2 N7 . . 108.4(2) ?
    N8 P2 N7 . . 109.7(2) ?
    N6 P2 N7 . . 109.5(2) ?
    O3 P3 N11 . . 111.1(3) ?
    O3 P3 N10 . . 109.8(2) ?
    N11 P3 N10 . . 108.5(3) ?
    O3 P3 N9 . . 109.1(3) ?
    N11 P3 N9 . . 108.7(3) ?
    N10 P3 N9 . . 109.5(3) ?
    O4 P4 N13 . . 119.6(2) ?
    O4 P4 N12 . . 107.6(2) ?
    N13 P4 N12 . . 104.7(3) ?
    O4 P4 N14 . . 108.0(2) ?
    N13 P4 N14 . . 102.7(3) ?
    N12 P4 N14 . . 114.6(3) ?
    P1 O1 Ho1 . . 161.2(2) ?
    P2 O2 Ho1 . . 167.9(2) ?
    P3 O3 Ho1 . . 167.3(2) ?
    P4 O4 Ho1 . . 158.4(2) ?
    N1 O5 Ho1 . . 95.6(3) ?
    N1 O6 Ho1 . . 95.7(3) ?
    N2 O8 Ho1 . . 96.0(3) ?
    N2 O9 Ho1 . . 95.3(3) ?
    O7 N1 O6 . . 121.2(4) ?
    O7 N1 O5 . . 122.6(4) ?
    O6 N1 O5 . . 116.1(4) ?
    O7 N1 Ho1 . . 172.4(4) ?
    O6 N1 Ho1 . . 58.4(2) ?
    O5 N1 Ho1 . . 58.4(2) ?
    O10 N2 O9 . . 122.3(4) ?
    O10 N2 O8 . . 121.2(5) ?
    O9 N2 O8 . . 116.5(4) ?
    O10 N2 Ho1 . . 174.9(4) ?
    O9 N2 Ho1 . . 58.7(2) ?
    O8 N2 Ho1 . . 57.9(2) ?
    C1 N3 C2 . . 113.9(5) ?
    C1 N3 P1 . . 119.9(4) ?
    C2 N3 P1 . . 120.5(4) ?
    C3 N4 C4 . . 114.2(5) ?
    C3 N4 P1 . . 120.6(4) ?
    C4 N4 P1 . . 120.8(4) ?
    C5 N5 C6 . . 110.0(6) ?
    C5 N5 P1 . . 124.1(4) ?
    C6 N5 P1 . . 121.5(4) ?
    C7 N6 C8 . . 114.0(5) ?
    C7 N6 P2 . . 125.3(4) ?
    C8 N6 P2 . . 119.7(4) ?
    C9 N7 C10 . . 114.2(4) ?
    C9 N7 P2 . . 122.5(4) ?
    C10 N7 P2 . . 119.9(3) ?
    C12 N8 C11 . . 115.6(6) ?
    C12 N8 P2 . . 120.0(5) ?
    C11 N8 P2 . . 123.4(5) ?
    C13 N9 C14 . . 112.9(6) ?
    C13 N9 P3 . . 122.0(4) ?
    C14 N9 P3 . . 124.2(6) ?
    C16 N10 C15 . . 114.3(5) ?
    C16 N10 P3 . . 124.7(4) ?
    C15 N10 P3 . . 119.2(4) ?
    C17 N11 C18 . . 116.5(7) ?
    C17 N11 P3 . . 119.7(5) ?
    C18 N11 P3 . . 123.8(7) ?
    C19 N12 C20 . . 112.8(5) ?
    C19 N12 P4 . . 122.2(4) ?
    C20 N12 P4 . . 121.8(4) ?
    C22 N13 C21 . . 113.2(6) ?
    C22 N13 P4 . . 120.6(5) ?
    C21 N13 P4 . . 123.0(5) ?
    C24 N14 C23 . . 111.8(5) ?
    C24 N14 P4 . . 121.0(5) ?
    C23 N14 P4 . . 119.6(4) ?
    N3 C1 H1A . . 109.5 ?
    N3 C1 H1B . . 109.5 ?
    H1A C1 H1B . . 109.5 ?
    N3 C1 H1C . . 109.5 ?
    H1A C1 H1C . . 109.5 ?
    H1B C1 H1C . . 109.5 ?
    N3 C2 H2A . . 109.5 ?
    N3 C2 H2B . . 109.5 ?
    H2A C2 H2B . . 109.5 ?
    N3 C2 H2C . . 109.5 ?
    H2A C2 H2C . . 109.5 ?
    H2B C2 H2C . . 109.5 ?
    N4 C3 H3A . . 109.5 ?
    N4 C3 H3B . . 109.5 ?
    H3A C3 H3B . . 109.5 ?
    N4 C3 H3C . . 109.5 ?
    H3A C3 H3C . . 109.5 ?
    H3B C3 H3C . . 109.5 ?
    N4 C4 H4A . . 109.5 ?
    N4 C4 H4B . . 109.5 ?
    H4A C4 H4B . . 109.5 ?
    N4 C4 H4C . . 109.5 ?
    H4A C4 H4C . . 109.5 ?
    H4B C4 H4C . . 109.5 ?
    N5 C5 H5A . . 109.5 ?
    N5 C5 H5B . . 109.5 ?
    H5A C5 H5B . . 109.5 ?
    N5 C5 H5C . . 109.5 ?
    H5A C5 H5C . . 109.5 ?
    H5B C5 H5C . . 109.5 ?
    N5 C6 H6A . . 109.5 ?
    N5 C6 H6B . . 109.5 ?
    H6A C6 H6B . . 109.5 ?
    N5 C6 H6C . . 109.5 ?
    H6A C6 H6C . . 109.5 ?
    H6B C6 H6C . . 109.5 ?
    N6 C7 H7A . . 109.5 ?
    N6 C7 H7B . . 109.5 ?
    H7A C7 H7B . . 109.5 ?
    N6 C7 H7C . . 109.5 ?
    H7A C7 H7C . . 109.5 ?
    H7B C7 H7C . . 109.5 ?
    N6 C8 H8A . . 109.5 ?
    N6 C8 H8B . . 109.5 ?
    H8A C8 H8B . . 109.5 ?
    N6 C8 H8C . . 109.5 ?
    H8A C8 H8C . . 109.5 ?
    H8B C8 H8C . . 109.5 ?
    N7 C9 H9A . . 109.5 ?
    N7 C9 H9B . . 109.5 ?
    H9A C9 H9B . . 109.5 ?
    N7 C9 H9C . . 109.5 ?
    H9A C9 H9C . . 109.5 ?
    H9B C9 H9C . . 109.5 ?
    N7 C10 H10A . . 109.5 ?
    N7 C10 H10B . . 109.5 ?
    H10A C10 H10B . . 109.5 ?
    N7 C10 H10C . . 109.5 ?
    H10A C10 H10C . . 109.5 ?
    H10B C10 H10C . . 109.5 ?
    N8 C11 H11A . . 109.5 ?
    N8 C11 H11B . . 109.5 ?
    H11A C11 H11B . . 109.5 ?
    N8 C11 H11C . . 109.5 ?
    H11A C11 H11C . . 109.5 ?
    H11B C11 H11C . . 109.5 ?
    N8 C12 H12A . . 109.5 ?
    N8 C12 H12B . . 109.5 ?
    H12A C12 H12B . . 109.5 ?
    N8 C12 H12C . . 109.5 ?
    H12A C12 H12C . . 109.5 ?
    H12B C12 H12C . . 109.5 ?
    N9 C13 H13A . . 109.5 ?
    N9 C13 H13B . . 109.5 ?
    H13A C13 H13B . . 109.5 ?
    N9 C13 H13C . . 109.5 ?
    H13A C13 H13C . . 109.5 ?
    H13B C13 H13C . . 109.5 ?
    N9 C14 H14A . . 109.5 ?
    N9 C14 H14B . . 109.5 ?
    H14A C14 H14B . . 109.5 ?
    N9 C14 H14C . . 109.5 ?
    H14A C14 H14C . . 109.5 ?
    H14B C14 H14C . . 109.5 ?
    N10 C15 H15A . . 109.5 ?
    N10 C15 H15B . . 109.5 ?
    H15A C15 H15B . . 109.5 ?
    N10 C15 H15C . . 109.5 ?
    H15A C15 H15C . . 109.5 ?
    H15B C15 H15C . . 109.5 ?
    N10 C16 H16A . . 109.5 ?
    N10 C16 H16B . . 109.5 ?
    H16A C16 H16B . . 109.5 ?
    N10 C16 H16C . . 109.5 ?
    H16A C16 H16C . . 109.5 ?
    H16B C16 H16C . . 109.5 ?
    N11 C17 H17A . . 109.5 ?
    N11 C17 H17B . . 109.5 ?
    H17A C17 H17B . . 109.5 ?
    N11 C17 H17C . . 109.5 ?
    H17A C17 H17C . . 109.5 ?
    H17B C17 H17C . . 109.5 ?
    N11 C18 H18A . . 109.5 ?
    N11 C18 H18B . . 109.5 ?
    H18A C18 H18B . . 109.5 ?
    N11 C18 H18C . . 109.5 ?
    H18A C18 H18C . . 109.5 ?
    H18B C18 H18C . . 109.5 ?
    N12 C19 H19A . . 109.5 ?
    N12 C19 H19B . . 109.5 ?
    H19A C19 H19B . . 109.5 ?
    N12 C19 H19C . . 109.5 ?
    H19A C19 H19C . . 109.5 ?
    H19B C19 H19C . . 109.5 ?
    N12 C20 H20A . . 109.5 ?
    N12 C20 H20B . . 109.5 ?
    H20A C20 H20B . . 109.5 ?
    N12 C20 H20C . . 109.5 ?
    H20A C20 H20C . . 109.5 ?
    H20B C20 H20C . . 109.5 ?
    N13 C21 H21A . . 109.5 ?
    N13 C21 H21B . . 109.5 ?
    H21A C21 H21B . . 109.5 ?
    N13 C21 H21C . . 109.5 ?
    H21A C21 H21C . . 109.5 ?
    H21B C21 H21C . . 109.5 ?
    N13 C22 H22A . . 109.5 ?
    N13 C22 H22B . . 109.5 ?
    H22A C22 H22B . . 109.5 ?
    N13 C22 H22C . . 109.5 ?
    H22A C22 H22C . . 109.5 ?
    H22B C22 H22C . . 109.5 ?
    N14 C23 H23A . . 109.5 ?
    N14 C23 H23B . . 109.5 ?
    H23A C23 H23B . . 109.5 ?
    N14 C23 H23C . . 109.5 ?
    H23A C23 H23C . . 109.5 ?
    H23B C23 H23C . . 109.5 ?
    N14 C24 H24A . . 109.5 ?
    N14 C24 H24B . . 109.5 ?
    H24A C24 H24B . . 109.5 ?
    N14 C24 H24C . . 109.5 ?
    H24A C24 H24C . . 109.5 ?
    H24B C24 H24C . . 109.5 ?
    S2 W1 S1 . . 109.79(5) ?
    S2 W1 S3 . . 108.15(5) ?
    S1 W1 S3 . . 108.71(5) ?
    S2 W1 S4 . . 108.28(6) ?
    S1 W1 S4 . . 108.68(5) ?
    S3 W1 S4 . . 113.21(5) ?
    S2 W1 Ag1 . 4_566 125.57(4) ?
    S1 W1 Ag1 . 4_566 124.63(4) ?
    S3 W1 Ag1 . 4_566 57.61(4) ?
    S4 W1 Ag1 . 4_566 55.61(3) ?
    S2 W1 Ag1 . . 58.81(4) ?
    S1 W1 Ag1 . . 58.61(4) ?
    S3 W1 Ag1 . . 148.78(4) ?
    S4 W1 Ag1 . . 98.01(4) ?
    Ag1 W1 Ag1 4_566 . 153.608(10) ?
    S4 Ag1 S3 4_565 4_565 93.54(4) ?
    S4 Ag1 S1 4_565 . 121.32(5) ?
    S3 Ag1 S1 4_565 . 120.05(5) ?
    S4 Ag1 S2 4_565 . 120.71(5) ?
    S3 Ag1 S2 4_565 . 117.52(5) ?
    S1 Ag1 S2 . . 86.54(4) ?
    S4 Ag1 W1 4_565 4_565 47.00(3) ?
    S3 Ag1 W1 4_565 4_565 46.55(3) ?
    S1 Ag1 W1 . 4_565 137.47(4) ?
    S2 Ag1 W1 . 4_565 135.92(4) ?
    S4 Ag1 W1 4_565 . 151.54(3) ?
    S3 Ag1 W1 4_565 . 114.88(3) ?
    S1 Ag1 W1 . . 45.85(3) ?
    S2 Ag1 W1 . . 45.60(3) ?
    W1 Ag1 W1 4_565 . 161.429(17) ?
    W1 S1 Ag1 . . 75.54(4) ?
    W1 S2 Ag1 . . 75.59(4) ?
    W1 S3 Ag1 . 4_566 75.84(4) ?
    W1 S4 Ag1 . 4_566 77.39(4) ?
data_global
_journal_date_recd_electronic     2011-10-28
_journal_date_accepted     2011-11-03
_journal_name_full     'Acta Crystallographica, Section E'
_journal_year     2011
_journal_volume     67
_journal_issue     12
_journal_page_first     m1724
_journal_page_last     m1725
_journal_paper_category     QM
_journal_coeditor_code     RZ2661
_publ_contact_author_name     'G. D. Tang'
_publ_contact_author_address
;
School of Chemical Engineering
Nanjing University of Science and Technology
Nanjing 210094
People's Republic of China
and
Jiangsu Key Laboratory for Chemistry of Low-Dimensional Materials
School of Chemistry and Chemical Engineering
Huaiyin Normal University
Huaian 223300,
Jiangsu Province
People's Republic of China
;
_publ_contact_author_email     'hysytanggd@hotmail.com'
_publ_contact_author_fax     '+86 517 8352 5320'
_publ_contact_author_phone     '+86 517 8352 5083'
_publ_section_title
;\
<i>catena</i>-Poly[[tetrakis(hexamethylphosphoramide-\k<i>O</i>)bis(nitrato-\
\k^2^<i>O</i>,<i>O</i>')holmium(III)]
[silver(I)-di-\m-sulfido-tungstate(VI)-di-\m-sulfido]]
;
loop_
    _publ_author_name
    _publ_author_address
    'Juxiang Zeng '
;
Huaiyin Advanced Vocational and Technical School of Health, Huaian 223300,
Jiangsu Province, People's Republic of China
;
    'Guodong Tang'
;
School of Chemical Engineering
Nanjing University of Science and Technology,
Nanjing 210094, People's Republic of China
and Jiangsu Key Laboratory for Chemistry of Low-Dimensional Materials,
School of Chemistry and Chemical Engineering,
Huaiyin Normal University, Huaian 223300,
Jiangsu Province, People's Republic of China
;
    'Changmei Wei '
;
Jiangsu Key Laboratory for Chemistry of Low-Dimensional Materials,
School of Chemistry and Chemical Engineering,
Huaiyin Normal University, Huaian 223300,
Jiangsu Province, People's Republic of China
;
