# Supplementary material for: catena-Poly[[tetra­kis­(hexa­methyl­phospho­ramide-κO)bis­(nitrato-κ2 O,O′)holmium(III)] [silver(I)-di-μ-sulfido-tungstate(VI)-di-μ-sulfido]]
Source: Acta Crystallogr Sect E Struct Rep Online. 2011 Nov 9;67(Pt 12):m1724–5. doi: 10.1107/S1600536811046460 (PMC3238639; doi:10.1107/S1600536811046460)
Supplement: Supplementary file 2 [file e-67-m1724-Isup2.hkl]

# 
# h,k,l, Fc-squared, Fo-squared, sigma(Fo-squared) and status flag 
# 
data_I
_shelx_title ' s in P1                     New: P21/c' 
_shelx_refln_list_code          4 
_shelx_F_calc_maximum      579.64 
_exptl_crystal_F_000      2823.23 
_reflns_d_resolution_high  0.8299 
 
loop_ 
 _symmetry_equiv_pos_as_xyz 
 'x, y, z' 
 '-x, y+1/2, -z+1/2' 
 '-x, -y, -z' 
 'x, -y-1/2, z-1/2' 
 
_cell_length_a    15.7670 
_cell_length_b    29.6160 
_cell_length_c    11.3830 
_cell_angle_alpha  90.000 
_cell_angle_beta   90.880 
_cell_angle_gamma  90.000 
 
_shelx_F_squared_multiplier     1.000 
 
loop_ 
 _refln_index_h 
 _refln_index_k 
 _refln_index_l 
 _refln_F_squared_calc 
 _refln_F_squared_meas 
 _refln_F_squared_sigma 
 _refln_observed_status 
   3   0   0    31040.31    30306.53    567.85 o 
   5   0   0    35111.89    29966.45    588.67 o 
   6   0   0   157332.84   161805.33   2123.22 o 
   7   0   0    91794.50    82693.47    902.34 o 
   8   0   0    23614.66    24064.68    438.59 o 
   9   0   0    45386.10    47794.28    711.16 o 
  10   0   0     1840.35     1356.31    205.72 o 
  11   0   0    12981.64    13508.81    405.06 o 
  12   0   0    30716.29    30755.40    719.09 o 
  13   0   0     7454.98     5882.70    915.00 o 
  14   0   0     2754.58     1794.96    525.28 o 
  15   0   0    14794.50    13044.81    802.69 o 
  16   0   0    21818.81    22326.52    573.32 o 
  17   0   0    23929.22    23049.13    776.83 o 
  18   0   0     4101.95     3448.20    170.76 o 
   3   1   0    29661.18    29916.05    554.74 o 
   5   1   0     3494.59     3440.98     95.64 o 
   6   1   0   108490.04   114150.59    888.70 o 
   7   1   0     4486.53     5395.26    134.44 o 
   8   1   0   193313.00   193188.05   1146.92 o 
   9   1   0    48458.38    51250.03    555.16 o 
  10   1   0   123907.03   128771.31   1318.43 o 
  11   1   0    33190.36    33511.80    405.87 o 
  12   1   0    19212.60    18341.98    553.03 o 
  13   1   0    48302.29    48602.05    921.57 o 
  14   1   0    20183.93    18563.61    569.80 o 
  15   1   0    26311.36    27065.74    540.15 o 
  16   1   0       66.01       65.21     41.94 o 
  17   1   0    22072.52    21692.52    547.68 o 
  18   1   0      111.91       40.91     34.76 o 
   3   2   0   198622.72   199368.05   2547.47 o 
   4   2   0    21716.71    19285.76    294.35 o 
   5   2   0   227881.34   218849.45   1673.57 o 
   6   2   0      137.83      262.03     44.34 o 
   7   2   0   286003.84   288633.47    901.86 o 
   8   2   0     8937.69     8038.11    191.76 o 
   9   2   0   178659.20   176296.95   2456.54 o 
  10   2   0    42898.76    44256.76    516.05 o 
  11   2   0    55143.23    53172.13    579.42 o 
  12   2   0    26181.22    26497.34    400.69 o 
  13   2   0    15029.07    15898.49    612.14 o 
  14   2   0    35752.60    35228.37    822.18 o 
  15   2   0     1350.33     1192.97    140.41 o 
  16   2   0    25377.43    25734.67    521.69 o 
  17   2   0       86.39       79.27     38.81 o 
  18   2   0    12743.18    12804.97    288.10 o 
   4   3   0    13100.34    12825.94    282.19 o 
   5   3   0   158285.69   158722.97   1653.81 o 
   6   3   0    74585.05    74517.34    649.72 o 
   7   3   0    35849.25    36603.95    592.94 o 
   8   3   0    77581.50    74253.89    497.33 o 
   9   3   0     3165.38     3707.27    150.94 o 
  10   3   0     8884.65     8773.12    295.51 o 
  11   3   0     5290.25     5518.36    201.85 o 
  12   3   0       87.44      141.26     31.24 o 
  13   3   0     1427.78      143.15     67.02 o 
  14   3   0    19406.98    19587.11    955.03 o 
  15   3   0     6648.64     6436.75    183.99 o 
  16   3   0    13699.97    13603.63    495.95 o 
  17   3   0     9710.81    10336.91    501.33 o 
  18   3   0    32622.80    33780.59    744.46 o 
   3   4   0    28638.67    29138.40    321.32 o 
   4   4   0      870.71      621.54     82.60 o 
   5   4   0    54712.89    52023.25    369.10 o 
   6   4   0      372.45      619.75     50.79 o 
   7   4   0    62514.13    64026.09    403.55 o 
   8   4   0    37252.16    40453.38    421.54 o 
   9   4   0   100598.02    97561.58    963.67 o 
  10   4   0    52953.80    53421.05    483.40 o 
  11   4   0    25709.75    26191.03    438.36 o 
  12   4   0    24186.24    23268.20    419.43 o 
  13   4   0    20932.42    19898.53    370.85 o 
  14   4   0    26944.04    27101.55    517.37 o 
  15   4   0     2527.41     2424.27    106.78 o 
  16   4   0    12637.98    12419.84    416.41 o 
  17   4   0       11.30       43.84     34.00 o 
  18   4   0     6317.09     5495.31    237.01 o 
   2   5   0    14826.06    14126.75    235.20 o 
   3   5   0    28750.16    28241.68    553.07 o 
   4   5   0    69832.97    70592.69    558.40 o 
   5   5   0    35509.55    37235.03    621.99 o 
   6   5   0    59076.69    58938.41    322.24 o 
   7   5   0     4449.83     4334.05    118.45 o 
   8   5   0    85405.56    83567.20    639.74 o 
   9   5   0     3892.52     4053.26    127.42 o 
  10   5   0    37105.53    37363.15    586.19 o 
  11   5   0    55210.30    55141.33    589.77 o 
  12   5   0    32267.18    31294.32    384.51 o 
  13   5   0    15747.08    15275.81    289.71 o 
  14   5   0     6035.74     5706.34    181.45 o 
  15   5   0    24067.30    24340.00    439.44 o 
  16   5   0     2070.79     1658.06    265.70 o 
  17   5   0     6639.75     6699.58    168.86 o 
  18   5   0       38.65       -2.79     38.42 o 
   1   6   0    21602.90    20924.53    385.85 o 
   3   6   0     6285.53     5677.17    260.51 o 
   4   6   0    31986.27    30824.46    352.28 o 
   5   6   0    31415.42    30113.21    295.18 o 
   6   6   0    94397.80    93071.71    534.61 o 
   7   6   0     7024.53     6379.14    164.34 o 
   8   6   0    16084.14    15720.54    216.07 o 
   9   6   0     3021.25     3567.56    132.59 o 
  10   6   0    14299.10    14891.72    245.79 o 
  11   6   0     1347.82     1341.82    142.67 o 
  12   6   0      903.53      882.61     90.55 o 
  13   6   0     9634.69     9138.24    243.26 o 
  14   6   0       59.14      102.81     40.64 o 
  15   6   0     6310.33     6131.47    277.88 o 
  16   6   0     1811.16     1761.22    238.73 o 
  17   6   0    15601.11    15891.59    634.81 o 
  18   6   0     1982.35     2014.41    152.11 o 
   1   7   0     1162.41     1141.67     90.24 o 
   2   7   0    14162.61    12586.61    174.18 o 
   3   7   0     5596.00     7048.81    149.85 o 
   4   7   0    28905.62    28801.02    332.07 o 
   5   7   0     2873.22     3191.27     85.49 o 
   6   7   0    37348.84    35851.50    642.30 o 
   7   7   0     2096.54     1984.46     87.03 o 
   8   7   0    55161.44    56943.00    731.78 o 
   9   7   0    12444.20    12681.85    217.49 o 
  10   7   0    22048.70    22379.20    334.81 o 
  11   7   0     2895.32     3038.53     92.64 o 
  12   7   0     3827.96     3620.07     82.82 o 
  13   7   0    11128.04    11324.16    305.68 o 
  14   7   0     3167.87     2894.41     88.39 o 
  15   7   0     9372.10     8647.09    352.22 o 
  16   7   0      120.31       63.89     47.09 o 
  17   7   0     1590.48     1097.85    446.80 o 
  18   7   0       65.18       17.28     42.41 o 
   0   8   0      102.46      187.06     39.79 o 
   1   8   0     5241.87     4478.71     79.67 o 
   2   8   0    11143.13    10831.22    187.47 o 
   3   8   0    10414.38     9468.08    186.09 o 
   4   8   0     4481.50     4141.68    121.03 o 
   5   8   0    20988.96    20638.38    230.04 o 
   6   8   0     5031.93     4966.28    102.28 o 
   7   8   0    33118.65    32813.62    344.95 o 
   8   8   0     4351.91     4079.31    115.45 o 
   9   8   0     9480.38     9434.13    166.73 o 
  10   8   0    18633.24    16569.92    313.48 o 
  11   8   0     6706.04     6793.21    192.13 o 
  12   8   0     9017.88     8643.71    370.13 o 
  13   8   0     6666.41     6576.14    124.57 o 
  14   8   0    10607.76    10012.24    282.74 o 
  15   8   0     1934.27     1708.28    145.93 o 
  16   8   0     4593.64     4220.95    218.02 o 
  17   8   0     1805.10     1609.51    479.49 o 
  18   8   0      234.22       53.46     53.14 o 
   1   9   0    13389.54    13608.61    265.67 o 
   2   9   0       64.18      136.46     21.62 o 
   3   9   0    44075.96    41614.21    395.63 o 
   4   9   0    16961.78    17295.43    267.76 o 
   5   9   0    37331.43    37965.26    422.80 o 
   6   9   0     1340.69     1418.77     50.33 o 
   7   9   0    27532.75    28909.80    308.20 o 
   8   9   0    31169.29    31360.42    507.04 o 
   9   9   0     6393.44     6634.53    257.04 o 
  10   9   0     2543.67     2905.87    112.00 o 
  11   9   0     5475.32     5185.95    150.74 o 
  12   9   0     2414.02     2615.13    113.01 o 
  13   9   0      171.54      189.11     27.69 o 
  14   9   0     4527.12     4639.12    131.86 o 
  15   9   0     1715.91     1512.14     81.66 o 
  16   9   0     4802.71     4283.46    218.32 o 
  17   9   0        1.80       86.81     71.16 o 
  18   9   0     5436.35     5409.05    247.65 o 
   0  10   0    33916.93    34390.98   1192.89 o 
   1  10   0      475.24      401.56     60.35 o 
   2  10   0      138.38      304.36     35.65 o 
   3  10   0    23802.48    22609.35    276.78 o 
   4  10   0       20.23      159.57     62.60 o 
   5  10   0     8090.73     7876.11    152.73 o 
   6  10   0    14301.78    15216.74    192.79 o 
   7  10   0    13134.40    13214.14    181.60 o 
   8  10   0      737.57      805.35     65.81 o 
   9  10   0     6898.70     6884.69    203.57 o 
  10  10   0    15159.31    15604.67    344.83 o 
  11  10   0     2488.15     2569.10     81.17 o 
  12  10   0     1316.72     1366.15    101.03 o 
  13  10   0     7663.07     7781.84    239.37 o 
  14  10   0     6142.33     5497.30    141.79 o 
  15  10   0      963.11      886.60    105.13 o 
  16  10   0      377.53      303.34    118.99 o 
  17  10   0      884.19      644.81    300.56 o 
  18  10   0       32.31       10.45     40.13 o 
   1  11   0     6362.85     7104.47    208.01 o 
   2  11   0      799.82      686.12    184.51 o 
   3  11   0     1805.46     1762.45     74.15 o 
   4  11   0    12608.79    11870.87    189.66 o 
   5  11   0     1554.62     1900.41    111.99 o 
   6  11   0    18529.92    19917.19    267.96 o 
   7  11   0     2338.80     2375.19     83.25 o 
   8  11   0       33.36       85.29     23.74 o 
   9  11   0     2695.95     2926.87     54.53 o 
  10  11   0     1642.74     1578.33     80.29 o 
  11  11   0     1432.73     1475.19     52.73 o 
  12  11   0     6301.20     6428.13    262.41 o 
  13  11   0     4081.84     3931.28    128.65 o 
  14  11   0     1500.28     1474.30    175.63 o 
  15  11   0     1020.98      971.60     91.43 o 
  16  11   0     1881.77     1577.63    473.79 o 
  17  11   0      572.05      466.04    136.67 o 
  18  11   0     1663.94     1684.27    364.37 o 
   0  12   0    28279.28    24968.10    421.54 o 
   1  12   0    10572.03     9405.12    186.96 o 
   2  12   0    18474.02    19934.06    232.31 o 
   3  12   0     2222.30     2116.39     50.42 o 
   4  12   0    78429.16    82927.35    711.30 o 
   5  12   0     1072.93     1338.14    100.60 o 
   6  12   0    39390.62    40706.31    414.07 o 
   7  12   0    24049.14    24599.93    406.69 o 
   8  12   0    22760.99    22911.74    391.12 o 
   9  12   0    28638.20    29105.28    697.05 o 
  10  12   0    35665.98    36019.15    444.89 o 
  11  12   0     9130.87     8784.88    377.28 o 
  12  12   0     1694.63     1568.06     53.90 o 
  13  12   0    17559.18    17930.60    524.33 o 
  14  12   0     2314.55     2646.31    675.48 o 
  15  12   0     6999.53     7029.38    461.16 o 
  16  12   0     5295.56     5074.01    272.74 o 
  17  12   0     8060.37     7807.60    348.45 o 
   1  13   0    26564.63    30262.61    415.44 o 
   2  13   0     1604.05     1815.67    132.85 o 
   3  13   0     5966.65     6472.81    151.80 o 
   4  13   0    18896.73    18852.69    496.49 o 
   5  13   0     8754.05     9734.07    203.05 o 
   6  13   0      422.91      362.57     39.59 o 
   7  13   0     6303.02     5526.63    127.14 o 
   8  13   0     4780.27     5188.39    160.19 o 
   9  13   0     3083.56     2329.05    497.36 o 
  10  13   0       95.93      164.78     88.04 o 
  11  13   0     2659.06     3240.92    671.67 o 
  12  13   0     2134.02     2484.78    573.23 o 
  13  13   0      292.05      371.06    137.24 o 
  14  13   0     3922.28     3827.22    369.37 o 
  15  13   0     2240.25     1458.26    475.91 o 
  16  13   0     1882.39     1379.89    446.65 o 
  17  13   0     2765.48     2521.88    795.24 o 
   0  14   0    37776.03    37662.63    630.04 o 
   1  14   0     1820.38     1778.61     89.19 o 
   2  14   0    28778.29    29800.76    457.67 o 
   3  14   0    12828.02    12149.68    171.06 o 
   4  14   0    14814.47    14421.35    223.87 o 
   5  14   0     1055.15      881.89     65.09 o 
   6  14   0    10438.32    11012.15    242.10 o 
   7  14   0     1209.77     1460.57    117.45 o 
   8  14   0    16730.39    16814.06    515.07 o 
   9  14   0     4788.87     4572.51    518.86 o 
  10  14   0     1260.91      973.56    232.58 o 
  11  14   0      726.07      618.88    244.65 o 
  12  14   0     2396.82     2601.66    541.54 o 
  13  14   0     2530.47     2222.67    679.14 o 
  14  14   0      701.71      668.80    159.59 o 
  15  14   0     3359.24     3359.06    222.73 o 
  16  14   0      159.36      137.55     99.66 o 
  17  14   0     3563.00     3132.27    704.69 o 
   1  15   0    18734.34    20631.64    263.53 o 
   2  15   0      387.39      227.51     53.81 o 
   3  15   0    31956.88    31106.39    338.51 o 
   4  15   0      582.92     1100.34     79.48 o 
   5  15   0    27799.16    29680.81    429.08 o 
   6  15   0     5074.54     5513.10    135.74 o 
   7  15   0    19723.72    19213.93    532.49 o 
   8  15   0    35420.48    34926.86    392.47 o 
   9  15   0    17770.14    17614.31    518.68 o 
  10  15   0    20852.52    23773.60   4527.27 o 
  11  15   0     7816.83     7951.72    467.39 o 
  12  15   0    17768.83    18344.03    781.49 o 
  13  15   0     3098.68     3040.74    839.16 o 
  14  15   0    13429.19    13727.61    833.72 o 
  15  15   0     6157.53     5768.34    278.73 o 
  16  15   0     7510.78     8128.39    396.17 o 
  17  15   0     5194.46     4675.28    252.78 o 
   0  16   0   114198.45   110660.78    996.41 o 
   1  16   0     5026.33     4471.56    139.34 o 
   2  16   0    35518.51    35859.20    381.38 o 
   3  16   0     3690.98     4075.13    140.59 o 
   4  16   0    20565.01    19497.92    288.10 o 
   5  16   0      647.65      847.34     87.08 o 
   6  16   0     7947.62     8587.90    235.77 o 
   7  16   0      293.09      220.24     66.32 o 
   8  16   0       15.99       95.46     18.44 o 
   9  16   0      689.37      838.60    233.69 o 
  10  16   0      376.37      418.58    157.14 o 
  11  16   0      514.81      573.08    175.04 o 
  12  16   0      525.09      579.30    146.28 o 
  13  16   0     4020.09     4440.55    768.27 o 
  14  16   0      132.78      112.09     97.36 o 
  15  16   0      432.83      470.83    181.85 o 
  16  16   0      715.52      653.72    158.07 o 
   1  17   0    46197.28    46684.18    559.01 o 
   2  17   0      212.36      241.27     51.56 o 
   3  17   0    27637.68    27634.97    407.37 o 
   4  17   0     2865.98     2900.83     71.62 o 
   5  17   0    10913.04    10773.86    191.21 o 
   6  17   0      130.98      178.26     33.42 o 
   7  17   0     9896.17    10380.93    216.43 o 
   8  17   0     7839.50     7518.85    175.11 o 
   9  17   0      355.42      748.50    160.53 o 
  10  17   0       42.48      186.84     92.57 o 
  11  17   0      685.45      605.20    214.71 o 
  13  17   0      162.99      151.08    145.82 o 
  14  17   0     1520.04     1550.78    475.09 o 
  15  17   0     3050.00     2725.42    813.57 o 
  16  17   0     1653.69     1306.87    292.00 o 
   0  18   0     8956.88    11071.69    426.13 o 
   1  18   0      172.80      278.22     60.24 o 
   2  18   0     3384.77     3429.38    217.12 o 
   3  18   0     7020.36     6998.31    216.01 o 
   4  18   0    14047.88    13957.32    236.87 o 
   5  18   0    35941.30    34146.75    383.69 o 
   6  18   0     5320.91     5329.76    155.17 o 
   7  18   0    40368.47    41052.42    753.69 o 
   8  18   0     9245.87     9686.03    265.90 o 
   9  18   0    31422.79    31949.23    871.70 o 
  10  18   0    13486.64    13808.63    615.42 o 
  11  18   0    19658.48    19822.29    875.97 o 
  12  18   0     7046.29     7424.44    624.45 o 
  13  18   0    15025.18    16253.94    981.76 o 
  14  18   0    12402.55    11773.35    405.27 o 
  15  18   0     7202.13     7368.58    331.18 o 
  16  18   0     9090.46     9140.85    365.42 o 
   1  19   0    52135.66    57027.26    774.57 o 
   2  19   0    14878.46    14038.02    304.93 o 
   3  19   0    22042.97    21696.65    334.23 o 
   4  19   0     7136.31     6667.58    200.83 o 
   5  19   0    19632.20    19972.49    418.02 o 
   6  19   0    30173.79    30167.00    332.78 o 
   7  19   0      942.34     1143.93     88.22 o 
   8  19   0    14484.90    15149.92    378.58 o 
   9  19   0      826.84      432.48    272.66 o 
  10  19   0     8826.29     8082.56    630.59 o 
  11  19   0     1479.07     1599.22    644.48 o 
  12  19   0      120.88      239.53    101.21 o 
  13  19   0     2012.01     2139.49    539.24 o 
  14  19   0      906.74      968.89    425.12 o 
  15  19   0     2418.18     2848.94    221.43 o 
  16  19   0     3189.60     2747.86    596.42 o 
   0  20   0    73593.63    75587.78   1049.82 o 
   1  20   0      486.11      414.98    128.54 o 
   2  20   0    75730.08    75331.25    817.81 o 
   3  20   0    11075.52    10717.43    227.14 o 
   4  20   0    48805.28    49311.33    539.40 o 
   5  20   0     2479.88     2513.83    214.80 o 
   6  20   0     8466.19     7778.04    170.04 o 
   7  20   0     7811.58     8427.36    296.15 o 
   8  20   0     2757.07     2912.69    207.95 o 
   9  20   0     5931.24     5930.49    388.49 o 
  10  20   0      570.00      463.46    197.80 o 
  11  20   0      520.55      629.98    193.68 o 
  12  20   0     2605.52     2519.78    638.66 o 
  13  20   0      148.07      112.38     92.73 o 
  14  20   0     4545.36     4214.19    883.14 o 
  15  20   0     1740.23     1691.04    367.98 o 
   1  21   0     2988.95     3224.41    206.93 o 
   2  21   0     5958.25     5740.53    301.90 o 
   3  21   0     4374.53     3664.37    272.43 o 
   4  21   0    24189.60    23246.06    695.23 o 
   5  21   0     1085.52      831.84     75.15 o 
   6  21   0    50457.45    53618.32    638.52 o 
   7  21   0     4048.15     4007.24    176.82 o 
   8  21   0    22117.43    24274.43    791.63 o 
   9  21   0    34285.46    34965.72    502.43 o 
  10  21   0    36039.21    38671.44   1444.01 o 
  11  21   0    24969.78    25604.34   1138.02 o 
  12  21   0    16518.43    16585.91    763.79 o 
  13  21   0    28922.57    30178.46   1186.25 o 
  14  21   0    14462.59    15152.60    636.92 o 
  15  21   0    16208.56    17170.50    954.65 o 
   0  22   0    72121.77    72156.45   1005.33 o 
   1  22   0     2253.36     2660.76    203.83 o 
   2  22   0    33357.77    33187.53    522.75 o 
   3  22   0    14105.22    13891.88    314.25 o 
   4  22   0    35839.58    36370.77    450.15 o 
   5  22   0    17824.34    18090.78    387.52 o 
   6  22   0    10783.87    10806.80    389.51 o 
   7  22   0    24312.38    25663.79    453.33 o 
   8  22   0       41.60      142.31     27.64 o 
   9  22   0     6175.11     6133.14    176.85 o 
  10  22   0      351.89      269.24    172.35 o 
  11  22   0     2973.53     3105.08    605.63 o 
  12  22   0     6916.25     7192.85    494.74 o 
  13  22   0       78.62       70.58    118.73 o 
  14  22   0     5408.79     4593.94   1049.01 o 
   1  23   0    49761.22    53250.92    725.18 o 
   2  23   0     2076.35     2812.92    249.57 o 
   3  23   0    55014.03    54823.88    592.84 o 
   4  23   0    40943.42    39422.60    450.26 o 
   5  23   0    19797.45    18479.33   1108.55 o 
   6  23   0    20684.83    21443.28    449.98 o 
   7  23   0    14874.58    15386.69    333.45 o 
   8  23   0    20263.84    20196.40    453.15 o 
   9  23   0      265.86      286.00     75.84 o 
  10  23   0     5207.43     5308.14    284.84 o 
  11  23   0       72.94       76.31     92.56 o 
  12  23   0      651.50      713.66    261.61 o 
  13  23   0     4659.91     4879.02    344.36 o 
  14  23   0      419.48      193.54    120.89 o 
   0  24   0     4770.51     4519.64    256.26 o 
   1  24   0     4749.04     4598.04    231.30 o 
   2  24   0     3201.15     3198.96    341.94 o 
   3  24   0    25401.77    25981.47    671.15 o 
   4  24   0      838.60      842.52    144.89 o 
   5  24   0    71667.93    74197.59   1096.39 o 
   6  24   0     3246.90     3054.17    240.64 o 
   7  24   0    49174.72    52583.12    763.45 o 
   8  24   0    21638.18    22567.88    371.67 o 
   9  24   0    33895.21    36455.36   1350.84 o 
  10  24   0    24262.84    25369.93    981.84 o 
  11  24   0    20707.86    21823.29    990.57 o 
  12  24   0    36360.16    40321.96   1317.67 o 
  13  24   0    13208.85    13872.63    526.75 o 
  14  24   0    22571.49    23476.94   1282.73 o 
   1  25   0    51525.70    55753.81    655.17 o 
   2  25   0     3352.52     3401.31    220.54 o 
   3  25   0    36336.30    39278.93    744.09 o 
   4  25   0     7743.37     7935.03    264.58 o 
   5  25   0    27910.42    27688.41   1064.50 o 
   6  25   0    11267.41    11813.17    337.14 o 
   7  25   0      310.26      294.27     65.67 o 
   8  25   0     9419.71     9711.70    462.26 o 
   9  25   0      302.63      307.42    132.94 o 
  10  25   0     3522.23     3530.79    240.06 o 
  11  25   0     4618.66     3576.55    649.84 o 
  12  25   0     4105.10     4060.39    579.53 o 
  13  25   0     6585.13     7341.86    339.37 o 
   0  26   0    42130.62    41718.89    815.53 o 
   1  26   0     1455.05     1955.62    224.27 o 
   2  26   0    87757.54    96082.23   3248.71 o 
   3  26   0     7916.30     7663.04    270.59 o 
   4  26   0    31189.22    30911.81    747.64 o 
   5  26   0    20734.20    21347.32    571.99 o 
   6  26   0    12117.22    12667.30    241.11 o 
   7  26   0    10071.49    10154.00    407.91 o 
   8  26   0     2582.61     2273.80    216.25 o 
   9  26   0     6850.89     6829.06    551.34 o 
  10  26   0      675.97      565.02    154.73 o 
  11  26   0     1283.82     1096.37    286.89 o 
  12  26   0     1990.16     2154.88    699.18 o 
  13  26   0        1.46       63.83     77.10 o 
   1  27   0        4.93       78.55     43.18 o 
   2  27   0     7941.94     8455.55    279.43 o 
   3  27   0       13.20       43.81     33.57 o 
   4  27   0    30885.56    32055.05    696.01 o 
   5  27   0      172.23      137.05     67.35 o 
   6  27   0    39515.59    43603.78   1077.50 o 
   7  27   0     7420.40     7496.35    456.58 o 
   8  27   0    22254.48    23315.67    976.50 o 
   9  27   0    11637.27    11091.81    448.25 o 
  10  27   0    11922.01    12577.65    654.55 o 
  11  27   0    19970.47    22069.11    867.11 o 
  12  27   0    13714.18    14488.73    836.04 o 
   0  28   0    20504.82    19750.29    656.48 o 
   1  28   0      664.15      796.75    122.43 o 
   2  28   0    22800.83    22926.26    598.57 o 
   3  28   0     8011.82     8204.11    350.03 o 
   4  28   0    22654.84    23490.92    509.95 o 
   5  28   0    11958.85    12701.44    538.18 o 
   6  28   0     6880.28     6341.02    490.66 o 
   7  28   0    10049.72    10857.21    389.49 o 
   8  28   0     1200.90     1221.50    361.16 o 
   9  28   0     2775.42     2602.40    411.70 o 
  10  28   0       24.77      112.62     90.18 o 
  11  28   0     1927.27     1373.61    492.28 o 
   1  29   0    31295.07    32072.62    675.35 o 
   2  29   0      722.83      662.07    114.14 o 
   3  29   0    26563.03    27953.49    590.71 o 
   4  29   0     5570.00     6084.15    295.14 o 
   5  29   0     8051.21     7981.00    489.22 o 
   6  29   0     3623.09     3945.14    334.30 o 
   7  29   0     3432.43     3471.80    851.17 o 
   8  29   0     1886.65     1903.51    556.21 o 
   9  29   0       70.06       67.66     64.09 o 
  10  29   0     1929.02     1725.38    411.62 o 
  11  29   0      376.08      378.73    193.08 o 
   1  30   0       96.10      149.09    118.37 o 
   2  30   0     1071.92     1028.59    183.47 o 
   3  30   0     5181.67     5819.07    360.33 o 
   4  30   0       76.80       34.15     30.16 o 
   5  30   0     9704.56     9731.88    374.19 o 
   6  30   0     5404.16     5339.08    273.29 o 
   7  30   0    12701.25    13344.89    643.78 o 
   8  30   0     8942.93     9062.58    392.53 o 
   9  30   0     8749.18     9053.93    366.78 o 
  10  30   0     8106.05     7511.81    345.33 o 
   1  31   0    11462.72    12268.30   1136.47 o 
   2  31   0     1753.88     1661.38    277.79 o 
   3  31   0    12230.46    13625.41    426.46 o 
   4  31   0     2094.16     1671.43    258.69 o 
   5  31   0     5621.28     5902.67    242.83 o 
   6  31   0     5234.46     4685.07    259.98 o 
   7  31   0     1465.55     1121.57    481.92 o 
   9  31   0      238.42      154.89    106.19 o 
   0  32   0    10030.67    10137.78    363.03 o 
   1  32   0       15.92       51.98     82.12 o 
   2  32   0    12362.38    12229.83    438.91 o 
   3  32   0     1357.96     1249.27    218.19 o 
   4  32   0     4539.08     4499.61    175.35 o 
   5  32   0      819.25      684.71    365.18 o 
   6  32   0     4112.61     4048.75    243.82 o 
   7  32   0      173.20      300.00    111.89 o 
   8  32   0     3282.13     2593.74    719.72 o 
   1  33   0     5519.34     5696.93    394.58 o 
   2  33   0      595.98      521.19    159.21 o 
   3  33   0     5059.62     5499.77    197.48 o 
   4  33   0     1324.40     1191.89    217.98 o 
   5  33   0     4322.63     3668.75    214.66 o 
   6  33   0     5575.03     4920.58    263.47 o 
   7  33   0     6641.05     6613.83    325.66 o 
   0  34   0     5677.05     7101.39    294.18 o 
   1  34   0      277.63      263.44     86.91 o 
   2  34   0     6740.30     7247.95    668.29 o 
   3  34   0        5.92       61.69     39.19 o 
   4  34   0     2399.56     2260.34    372.57 o 
   5  34   0      216.46      225.28    154.53 o 
   1  35   0     6320.70     6275.45    179.28 o 
   2  35   0      243.40      137.63     54.30 o 
   3  35   0     4256.58     2996.21    608.50 o 
 -18   1   1     8523.64     8236.30    191.52 o 
 -17   1   1      598.13      549.52    136.30 o 
 -16   1   1     5276.88     5135.83    181.18 o 
 -15   1   1     1100.65      884.98    158.13 o 
 -14   1   1    20778.92    21186.37    393.86 o 
 -13   1   1      768.21      604.00     68.41 o 
 -12   1   1     5404.24     5827.62    195.28 o 
 -11   1   1     2202.90     2079.29    106.31 o 
 -10   1   1    30934.23    31961.44    508.33 o 
  -9   1   1    12109.95    10938.77    215.46 o 
  -8   1   1    43643.37    43966.04    509.12 o 
  -7   1   1    15066.22    14323.57    277.69 o 
  -6   1   1    45192.29    47908.28    396.72 o 
  -5   1   1    85694.69    90390.07    618.00 o 
  -4   1   1    26810.34    25623.04    258.36 o 
  -3   1   1    54868.83    58332.96    567.48 o 
   3   1   1    12476.90    14283.00    185.61 o 
   4   1   1      102.22      141.86     20.32 o 
   5   1   1    25693.54    24873.08    287.95 o 
   6   1   1     6562.66     6787.91    177.37 o 
   7   1   1    12484.10    12312.38    165.16 o 
   8   1   1     3275.40     3109.98    149.49 o 
   9   1   1    11589.58    11254.87    188.80 o 
  10   1   1      260.01      515.97     73.67 o 
  11   1   1     5344.85     5049.99    192.30 o 
  12   1   1     1463.29     1494.22    108.99 o 
  13   1   1    15327.20    16085.74    300.74 o 
  14   1   1     2171.97     2164.93    130.17 o 
  15   1   1    11500.62    11228.61    315.64 o 
  16   1   1       26.21       66.15     33.56 o 
  17   1   1     2648.62     2404.66    100.59 o 
  18   1   1     2646.45     2108.16     92.15 o 
 -18   2   1      522.27      376.04    107.14 o 
 -17   2   1     2998.05     3073.19    117.56 o 
 -16   2   1      546.86      396.57     59.69 o 
 -15   2   1     2585.24     2855.92    178.81 o 
 -14   2   1      500.88      426.29     57.15 o 
 -13   2   1    22024.30    22397.68    466.61 o 
 -12   2   1     1422.13     1601.69    159.89 o 
 -11   2   1     2514.38     3022.75    105.82 o 
 -10   2   1    23682.75    22583.47    336.08 o 
  -9   2   1    25798.93    27228.75    404.22 o 
  -8   2   1    62736.86    63725.25    455.18 o 
  -7   2   1    40434.74    40854.30    479.70 o 
  -6   2   1    21362.63    21516.05    298.40 o 
  -5   2   1    29228.79    24819.53    456.96 o 
  -4   2   1   102832.20   108545.75    724.25 o 
  -3   2   1    51659.68    53516.98    432.96 o 
   3   2   1    10450.77    11451.87    121.32 o 
   4   2   1    59839.43    59804.22    461.07 o 
   5   2   1     1767.27     1582.34     58.39 o 
   6   2   1      142.77      361.85    145.49 o 
   7   2   1     1433.73     1070.94     52.44 o 
   8   2   1     8735.81     8242.80    178.16 o 
   9   2   1    23713.35    22035.63    324.40 o 
  10   2   1    15000.76    16008.20    259.62 o 
  11   2   1     8614.55     9638.68    201.93 o 
  12   2   1      948.43     1015.13     99.68 o 
  13   2   1    10589.10    10552.01    429.93 o 
  14   2   1    19578.13    19949.13    397.14 o 
  15   2   1    10548.71    10249.91    297.93 o 
  16   2   1     4969.54     5121.49    226.24 o 
  17   2   1     4600.24     4348.64    129.65 o 
  18   2   1     7062.24     7427.63    273.42 o 
 -18   3   1     4154.13     4004.50    158.11 o 
 -17   3   1     1018.10      628.40    107.95 o 
 -16   3   1      601.05      470.50    107.76 o 
 -15   3   1       28.18       70.19     19.35 o 
 -14   3   1     2889.66     2833.36     94.19 o 
 -13   3   1     8817.12     8594.55    239.83 o 
 -12   3   1       26.37       92.93     43.15 o 
 -11   3   1      407.68      343.26     51.44 o 
 -10   3   1      260.45      251.05     38.93 o 
  -9   3   1      877.54     1074.59     88.94 o 
  -8   3   1     1218.96     1358.03     78.23 o 
  -7   3   1      930.10     1278.06     93.14 o 
  -6   3   1     1123.84     1871.25     78.66 o 
  -5   3   1     2545.57     3074.66     84.02 o 
  -4   3   1     5124.04     4788.33    100.41 o 
  -3   3   1      144.26      103.15     20.51 o 
  -2   3   1    16959.40    16593.47    310.13 o 
   2   3   1     6826.23     6646.14    232.51 o 
   3   3   1     1311.97     1318.74     36.37 o 
   4   3   1     4759.62     4528.27    100.46 o 
   5   3   1     8035.90     7996.73    142.98 o 
   6   3   1      111.42      341.06     54.21 o 
   7   3   1     4305.32     3616.78     96.66 o 
   8   3   1       55.60      302.55     40.66 o 
   9   3   1    15912.82    15751.99    318.11 o 
  10   3   1      133.52      133.98     26.27 o 
  11   3   1      790.73      380.41    157.47 o 
  12   3   1      141.36      166.85     39.85 o 
  13   3   1     1619.69     1563.05    125.85 o 
  14   3   1      352.96      311.12     56.07 o 
  15   3   1      965.80      840.94    107.52 o 
  16   3   1     1070.32      929.88     99.81 o 
  17   3   1     2206.40     2049.37    175.97 o 
 -18   4   1      149.59       27.55     36.93 o 
 -17   4   1    24648.80    25910.20    632.52 o 
 -16   4   1      910.62      782.00    129.04 o 
 -15   4   1    20165.50    19979.06    517.50 o 
 -14   4   1       17.35       61.58     25.30 o 
 -13   4   1    41305.53    42112.61    515.61 o 
 -12   4   1     4280.26     4364.25    150.63 o 
 -11   4   1    26634.36    26428.46    449.75 o 
 -10   4   1     2080.96     2091.07    140.13 o 
  -9   4   1     7370.22     7241.51    222.26 o 
  -8   4   1    15705.12    13300.02    201.05 o 
  -7   4   1     7162.66     9097.58    179.45 o 
  -6   4   1       32.31      115.83     48.96 o 
  -5   4   1     5462.16     5679.24    159.26 o 
  -4   4   1     6510.60     7356.69    135.70 o 
  -3   4   1    24167.64    24598.02    243.69 o 
  -2   4   1     7703.82     7994.85    162.38 o 
   2   4   1   103827.08   108619.41   1424.55 o 
   3   4   1      913.78     1232.14     61.83 o 
   4   4   1    61721.91    58179.64    807.33 o 
   5   4   1      335.03      311.14     34.18 o 
   6   4   1    91533.90    94329.40    928.89 o 
   7   4   1     2604.90     2006.83     65.53 o 
   8   4   1    84928.69    83862.19    894.20 o 
   9   4   1     7100.72     7083.60    195.08 o 
  10   4   1    55515.09    57882.41    513.71 o 
  11   4   1     3156.63     3377.16    130.95 o 
  12   4   1     9525.11     9491.47    317.03 o 
  13   4   1     4152.72     3562.76     92.72 o 
  14   4   1    14688.99    14038.37    365.58 o 
  15   4   1       26.94       49.66     20.98 o 
  16   4   1     1536.29     1180.68    173.62 o 
  17   4   1      626.22      549.41     99.37 o 
  18   4   1      145.11       37.13     53.76 o 
 -18   5   1      970.13      935.87    306.51 o 
 -17   5   1      380.17      217.09     83.70 o 
 -16   5   1      735.12      500.84    105.81 o 
 -15   5   1      611.61      567.26     93.63 o 
 -14   5   1     7417.37     7178.46    235.26 o 
 -13   5   1     7867.97     7898.97    238.06 o 
 -12   5   1     2415.11     3043.82     99.14 o 
 -11   5   1    12327.84    13338.71    268.01 o 
 -10   5   1    11229.37    10793.45    190.79 o 
  -9   5   1    78079.70    80995.15   1197.74 o 
  -8   5   1    57504.40    60832.42    430.29 o 
  -7   5   1    55645.10    56475.00    240.38 o 
  -6   5   1    22740.01    22959.52    520.16 o 
  -5   5   1    36949.45    39691.03    389.22 o 
  -4   5   1     6800.56     7116.95    276.23 o 
  -3   5   1    21834.63    22753.62    179.86 o 
  -2   5   1    54689.72    55297.90    436.05 o 
  -1   5   1     2004.44     2440.16     73.52 o 
   0   5   1    53066.47    55666.57    763.69 o 
   1   5   1     3158.93     3614.16     93.80 o 
   2   5   1    48413.05    49333.25    333.14 o 
   3   5   1     7617.72     9446.20    618.18 o 
   4   5   1      815.05      984.70    204.89 o 
   5   5   1    57505.02    60243.73    482.83 o 
   6   5   1     2072.20     2069.21     74.03 o 
   7   5   1     1840.79     2580.75     52.30 o 
   8   5   1    30068.11    27918.87    328.53 o 
   9   5   1     5772.64     5874.79    165.04 o 
  10   5   1    21208.34    22184.36    386.01 o 
  11   5   1     3607.87     3526.09    119.54 o 
  12   5   1     9311.33     8873.81    197.42 o 
  13   5   1     5542.66     5479.54    220.46 o 
  14   5   1    22165.07    22029.18    315.04 o 
  15   5   1     6845.45     6959.65    305.68 o 
  16   5   1    10982.95    11017.16    268.76 o 
  17   5   1     6924.45     6498.17    156.41 o 
  18   5   1    12731.41    12386.60    678.85 o 
 -18   6   1      764.54      394.39    195.24 o 
 -17   6   1     3526.93     3267.75    141.68 o 
 -16   6   1      131.86       72.81     63.33 o 
 -15   6   1     2122.76     2296.25    232.78 o 
 -14   6   1      443.45      397.12     60.16 o 
 -13   6   1      981.46     1068.56    107.15 o 
 -12   6   1     2178.59     2578.39    206.20 o 
 -11   6   1      169.43      316.67     44.03 o 
 -10   6   1    18058.56    18413.54    304.56 o 
  -9   6   1      276.23      347.75     50.91 o 
  -8   6   1     8730.61     7959.75    178.98 o 
  -7   6   1     5900.43     5689.75    124.74 o 
  -6   6   1     3437.29     3785.28     68.78 o 
  -5   6   1      163.93      309.72     42.86 o 
  -4   6   1     1662.79     2436.40     70.72 o 
  -3   6   1    43057.60    40802.56    569.48 o 
  -2   6   1    12753.69    11487.77    167.91 o 
  -1   6   1    45354.10    44726.02    511.68 o 
   0   6   1    74732.48    73197.73    567.66 o 
   1   6   1   108562.19   116327.59    874.22 o 
   2   6   1     6701.65     6929.80    122.34 o 
   3   6   1    22427.66    21210.91    526.90 o 
   4   6   1    16283.43    15965.43    322.38 o 
   5   6   1     1913.25     1857.46    123.72 o 
   6   6   1     5459.45     5429.79    128.85 o 
   7   6   1     6588.33     6499.60    365.95 o 
   8   6   1    17288.44    18176.67    284.62 o 
   9   6   1    12330.16    11241.89    327.88 o 
  10   6   1     3455.55     2716.18     87.58 o 
  11   6   1    11173.39    11158.14    223.48 o 
  12   6   1       53.47      100.34     24.60 o 
  13   6   1     7495.51     7054.44    252.74 o 
  14   6   1       97.76      179.09     31.43 o 
  15   6   1     4506.48     4420.18    247.75 o 
  16   6   1     4247.43     4196.26    150.03 o 
  17   6   1     4590.90     4979.06    220.60 o 
  18   6   1     3851.72     3752.42    330.54 o 
 -18   7   1    22290.51    22869.08   1243.38 o 
 -17   7   1      983.06      699.76    134.20 o 
 -16   7   1    37741.78    39753.53   1057.19 o 
 -15   7   1        8.40       35.29     22.92 o 
 -14   7   1    29613.01    29520.03    464.61 o 
 -13   7   1     1375.57     1345.94    123.05 o 
 -12   7   1    40630.84    40803.76    455.34 o 
 -11   7   1     1536.86     2023.66    143.15 o 
 -10   7   1     8473.37     8976.19    171.79 o 
  -9   7   1    21733.21    21051.64    303.08 o 
  -8   7   1     5332.68     4973.18    142.03 o 
  -7   7   1      215.87      279.30     56.39 o 
  -6   7   1     2278.90     2226.87     70.91 o 
  -5   7   1      402.44      581.85     54.68 o 
  -4   7   1      547.59      396.95     41.49 o 
  -3   7   1    15020.55    13527.37    255.37 o 
  -2   7   1    27545.15    28198.69    281.01 o 
  -1   7   1    67139.09    70446.09    647.45 o 
   0   7   1    24356.03    22710.38    268.61 o 
   1   7   1   281892.34   276616.13    676.38 o 
   2   7   1      643.96      880.12     63.41 o 
   4   7   1     1082.43     1239.10    106.59 o 
   5   7   1    64004.22    64809.23    590.57 o 
   6   7   1    13351.79    13467.60    541.77 o 
   7   7   1   187754.73   197361.94   4642.98 o 
   8   7   1     5382.18     4337.49    111.77 o 
   9   7   1    53765.20    54067.72    460.42 o 
  10   7   1    27601.83    26896.91    379.66 o 
  11   7   1    32917.00    32766.94    493.74 o 
  12   7   1      737.69      824.67     85.67 o 
  13   7   1     4499.27     4193.44    305.43 o 
  14   7   1      153.58      161.45     33.01 o 
  15   7   1     3467.54     3214.77    333.44 o 
  16   7   1      321.78      281.52     83.69 o 
  17   7   1     1521.05      980.11    228.45 o 
  18   7   1      992.26      966.06    288.46 o 
 -18   8   1      683.44      282.58    151.30 o 
 -17   8   1       91.91       81.55     77.20 o 
 -16   8   1        9.76        6.26     41.01 o 
 -15   8   1        9.58       68.21     27.07 o 
 -14   8   1     5983.73     6039.90    196.72 o 
 -13   8   1     8120.06     8256.70    251.26 o 
 -12   8   1      513.70      560.69     67.19 o 
 -11   8   1     6566.88     6331.30    190.80 o 
 -10   8   1    44601.89    44002.38    456.92 o 
  -9   8   1    45994.32    47146.09    433.51 o 
  -8   8   1    23541.06    22431.93    333.15 o 
  -7   8   1   116636.20   115695.16   1019.18 o 
  -6   8   1    45931.73    47204.94    528.12 o 
  -5   8   1    70365.89    67109.39    492.93 o 
  -4   8   1     2213.90     1759.04     84.44 o 
  -3   8   1    69847.26    67353.59    631.17 o 
  -2   8   1     3449.53     4334.75     66.62 o 
  -1   8   1    86888.12    85352.05    685.32 o 
   0   8   1       50.56      280.39     46.89 o 
   1   8   1    40171.33    36941.42    365.20 o 
   2   8   1     6916.02     7327.65    132.88 o 
   3   8   1      632.23      428.69    109.45 o 
   4   8   1     3318.04     3103.48    156.10 o 
   5   8   1      174.93      198.07    117.56 o 
   6   8   1      135.73      288.59     88.16 o 
   7   8   1     7008.60     6519.87    423.59 o 
   8   8   1     1139.02      963.12    175.75 o 
   9   8   1    37376.73    36725.91    917.61 o 
  10   8   1     3118.15     2841.39     56.27 o 
  11   8   1    12587.31    12069.00    249.51 o 
  12   8   1       36.07       59.07     17.59 o 
  13   8   1    16570.76    16580.01    307.49 o 
  14   8   1     9523.16     9485.48    241.72 o 
  15   8   1    15440.94    15933.24    351.65 o 
  16   8   1    13042.89    14162.67    637.55 o 
  17   8   1    11218.29    11594.41    417.75 o 
  18   8   1    10789.99    11618.34    652.13 o 
 -18   9   1     7781.70     8466.19    324.23 o 
 -17   9   1      426.10      378.54    158.84 o 
 -16   9   1     6689.14     6612.04    425.62 o 
 -15   9   1     1166.52     1023.41    154.60 o 
 -14   9   1     5631.60     5622.14    188.85 o 
 -13   9   1     4654.15     4524.62    222.67 o 
 -12   9   1     2637.42     3045.63     90.88 o 
 -11   9   1    33868.85    34980.96    548.49 o 
 -10   9   1      986.55      833.62     64.68 o 
  -9   9   1    61648.91    60640.17    531.27 o 
  -8   9   1     2236.91     2307.44     65.56 o 
  -7   9   1    43825.61    43107.82    797.91 o 
  -6   9   1    11690.05    10856.43    133.61 o 
  -5   9   1     2830.58     2562.47     64.28 o 
  -4   9   1    30730.61    30123.77    347.94 o 
  -3   9   1     5501.67     5176.64    108.51 o 
  -2   9   1    32551.15    29144.25    293.13 o 
  -1   9   1     4869.95     4715.54     98.33 o 
   0   9   1    43254.95    40731.13    392.67 o 
   1   9   1    16291.09    17212.46    246.98 o 
   2   9   1      584.33      780.38     90.47 o 
   3   9   1     4899.71     5172.11    101.15 o 
   4   9   1      677.38     1027.92     66.17 o 
   5   9   1    24780.57    22390.33    381.37 o 
   6   9   1    24674.25    25181.71   1171.12 o 
   7   9   1    10980.59    10375.61    189.05 o 
   8   9   1    21484.58    19868.15   2418.12 o 
   9   9   1    11721.09    11242.82    489.63 o 
  10   9   1    28491.90    29376.85    757.80 o 
  11   9   1      119.84      157.44     42.33 o 
  12   9   1    18203.37    16918.82    298.79 o 
  13   9   1       24.45       95.95     21.37 o 
  14   9   1     3901.79     4008.80    245.85 o 
  15   9   1     2202.89     2258.99    134.28 o 
  16   9   1     7858.17     7979.48    413.04 o 
  17   9   1    10434.76    10933.25    430.64 o 
  18   9   1      728.01      306.68     92.92 o 
 -18  10   1        9.74       13.31     66.34 o 
 -17  10   1    31707.64    33328.56   1102.46 o 
 -16  10   1      166.37      193.61     52.60 o 
 -15  10   1    24595.43    26060.00    644.81 o 
 -14  10   1      838.13      838.76     96.39 o 
 -13  10   1    37185.59    36807.21    571.96 o 
 -12  10   1    12034.28    10905.20    389.61 o 
 -11  10   1    22010.56    22212.00    340.92 o 
 -10  10   1    16666.26    15976.25    286.12 o 
  -9  10   1     4360.52     4476.52    115.64 o 
  -8  10   1    16419.16    15583.07    239.72 o 
  -7  10   1     1349.59     1098.75     97.39 o 
  -6  10   1      140.05      282.43     43.77 o 
  -5  10   1     2961.61     2585.86     52.66 o 
  -4  10   1     6708.47     6416.20    188.67 o 
  -3  10   1    10411.71     9851.34    178.57 o 
  -2  10   1    79754.65    76315.63    858.37 o 
  -1  10   1   121859.41   121057.30    940.60 o 
   0  10   1   225348.56   231283.02    843.18 o 
   1  10   1    34872.64    35151.50    352.80 o 
   2  10   1   193286.92   194688.14   1944.73 o 
   3  10   1     7712.20     7366.54    143.42 o 
   4  10   1   155448.69   157614.27   2359.24 o 
   5  10   1     1768.31     1659.57    156.83 o 
   6  10   1   142524.42   143473.48   4593.08 o 
   7  10   1     9101.38     8524.66    314.34 o 
   8  10   1    96357.80    98092.52   2634.27 o 
   9  10   1    27272.44    27321.99    586.43 o 
  10  10   1    44752.03    44514.39   1184.91 o 
  11  10   1    14945.85    14918.88    415.24 o 
  12  10   1     7258.35     7632.36    348.00 o 
  13  10   1     1261.02     1319.29    333.26 o 
  14  10   1     4513.63     4023.78    459.29 o 
  15  10   1     1408.32     1525.63    522.95 o 
  16  10   1      164.14      179.59     99.73 o 
  17  10   1       13.82      -25.69     93.57 o 
  18  10   1     1070.80      700.43    194.27 o 
 -18  11   1        4.62       51.52     71.48 o 
 -17  11   1     1369.13      678.20    289.30 o 
 -16  11   1       33.78       18.02     91.77 o 
 -15  11   1     4860.21     4589.68    187.95 o 
 -14  11   1      944.12      544.98     98.61 o 
 -13  11   1     7803.44     7860.15    227.25 o 
 -12  11   1     9276.37     9219.02    365.87 o 
 -11  11   1    23503.66    24747.62    414.55 o 
 -10  11   1    11444.59    11970.65    246.27 o 
  -9  11   1    52431.20    52554.86    531.74 o 
  -8  11   1    87740.93    92481.92    755.47 o 
  -7  11   1    38456.10    36375.27    580.04 o 
  -6  11   1    77745.54    74143.76   1007.42 o 
  -5  11   1    22134.65    21448.57    406.17 o 
  -4  11   1   107020.46   106897.05    706.75 o 
  -3  11   1    12481.75    12029.03    158.84 o 
  -2  11   1    55290.26    52980.38    499.23 o 
  -1  11   1      531.27      593.50     75.81 o 
   0  11   1    48693.21    48838.85    637.38 o 
   1  11   1     1569.72     1362.67    101.59 o 
   2  11   1    22889.53    20135.38    844.92 o 
   3  11   1     8030.98     8205.07    176.62 o 
   4  11   1      353.81      370.49     47.78 o 
   5  11   1       82.97      284.25     70.13 o 
   6  11   1       53.39       57.64    165.66 o 
   7  11   1       89.05      221.70     95.79 o 
   8  11   1    30902.59    27783.94    824.95 o 
   9  11   1     1090.31     1314.50    210.31 o 
  10  11   1    19837.28    19242.07    524.16 o 
  11  11   1    11701.40    11064.42    510.96 o 
  12  11   1    29157.60    30590.34   1699.28 o 
  13  11   1     3738.08     4106.97    290.41 o 
  14  11   1    27214.71    28048.89   1080.90 o 
  15  11   1    19326.81    20294.44    785.20 o 
  16  11   1    12055.82    12550.54    565.91 o 
  17  11   1     9404.42     9498.59    397.14 o 
 -17  12   1     9530.41     9919.16    396.66 o 
 -16  12   1     1479.62     1126.62    434.14 o 
 -15  12   1     7339.88     7293.77    303.37 o 
 -14  12   1     3973.17     3752.94    163.92 o 
 -13  12   1    10223.64     9603.46    269.39 o 
 -12  12   1    19274.87    19678.25    414.03 o 
 -11  12   1      559.43      581.78     66.09 o 
 -10  12   1    25767.80    25297.91    375.54 o 
  -9  12   1     1696.03     1689.99    107.72 o 
  -8  12   1    44638.51    46544.12    412.13 o 
  -7  12   1    22386.67    21432.96    322.98 o 
  -6  12   1    10704.78     8772.04    216.08 o 
  -5  12   1    68611.20    70191.75    979.77 o 
  -4  12   1     9194.19     9911.89    191.65 o 
  -3  12   1    46942.59    45309.85    538.07 o 
  -2  12   1     4530.91     5323.64    125.66 o 
  -1  12   1    85018.40    86419.54   1027.08 o 
   0  12   1    47925.93    51227.68    613.70 o 
   1  12   1    15215.23    13880.26    202.19 o 
   2  12   1    80487.63    81674.58    491.59 o 
   3  12   1     5922.06     6366.29    159.36 o 
   4  12   1    40364.54    38877.97    851.42 o 
   5  12   1    11132.53    10763.05    129.19 o 
   6  12   1    52993.67    55739.27    839.45 o 
   7  12   1    19129.09    19924.36    369.36 o 
   8  12   1    18738.54    18542.65   1108.31 o 
   9  12   1    23430.34    21288.82    753.78 o 
  10  12   1     6123.32     5942.92    326.84 o 
  11  12   1    26673.83    26314.22    516.09 o 
  12  12   1     1486.85     1352.48    314.51 o 
  13  12   1    13044.71    13288.04    599.95 o 
  14  12   1     1934.36     1821.99    519.63 o 
  15  12   1    11112.80    10733.89    360.85 o 
  16  12   1     5671.78     5303.65    346.18 o 
  17  12   1     2051.50     1794.59    402.54 o 
 -17  13   1        2.97       48.90     70.05 o 
 -16  13   1    30178.31    33968.20    673.08 o 
 -15  13   1     1910.00     2665.63    580.60 o 
 -14  13   1    28840.92    29012.47    613.96 o 
 -13  13   1     4813.49     4717.77    227.20 o 
 -12  13   1    25645.66    25592.16    418.02 o 
 -11  13   1     5992.79     6126.74    164.89 o 
 -10  13   1     8074.56     7432.10    167.55 o 
  -9  13   1     2613.53     3025.62     86.09 o 
  -8  13   1      123.13      229.48     32.39 o 
  -7  13   1     3910.17     4154.28    125.49 o 
  -6  13   1      790.95      734.77     86.52 o 
  -5  13   1      955.60     1110.17    120.21 o 
  -4  13   1    15728.03    15699.67    216.49 o 
  -3  13   1    36899.14    37988.04    612.24 o 
  -2  13   1    23466.98    23495.23    275.04 o 
  -1  13   1    91081.45    87695.35    546.51 o 
   0  13   1    13327.26    12585.76    205.20 o 
   1  13   1   106139.02    99656.20    598.50 o 
   2  13   1      228.15      224.99     85.76 o 
   3  13   1   145464.88   147708.98   1950.67 o 
   4  13   1     3368.25     3495.46    103.13 o 
   5  13   1   158067.16   160693.55    972.01 o 
   6  13   1    10523.31     9596.40    252.15 o 
   7  13   1   127272.78   135572.77    919.28 o 
   8  13   1    19533.12    18942.38    629.86 o 
   9  13   1    87586.16    85781.89   1350.71 o 
  10  13   1    11503.66    11414.59    470.35 o 
  11  13   1    42419.05    42293.41   1171.98 o 
  12  13   1     2540.03     3037.54    658.35 o 
  13  13   1     8123.35     7277.16    497.21 o 
  14  13   1     2762.05     2712.76    527.98 o 
  15  13   1      480.71      277.78    136.51 o 
  16  13   1      232.23      -29.62    118.47 o 
  17  13   1        1.78       25.63     40.70 o 
 -17  14   1      297.53      198.80    153.36 o 
 -16  14   1        3.62       31.08     90.36 o 
 -14  14   1     5362.97     5445.12    123.40 o 
 -13  14   1     2128.13     1908.32    222.19 o 
 -12  14   1    10578.06    10108.57    514.94 o 
 -11  14   1     2072.57     2063.21     67.86 o 
 -10  14   1    33411.76    35699.91    507.24 o 
  -9  14   1    16438.09    17353.67    284.66 o 
  -8  14   1    57750.02    59693.90    601.50 o 
  -7  14   1    61020.12    60502.18   1150.66 o 
  -6  14   1    48823.89    48419.90    511.98 o 
  -5  14   1    80533.91    81488.59    815.52 o 
  -4  14   1    30830.11    29020.78    324.12 o 
  -3  14   1   150794.75   151051.36   1086.76 o 
  -2  14   1    14775.25    16374.04    262.27 o 
  -1  14   1    52313.13    49774.96    606.30 o 
   0  14   1     5296.41     6130.00    151.66 o 
   1  14   1    81480.50    75377.06   1108.03 o 
   2  14   1     3746.54     2949.83    160.78 o 
   3  14   1     2587.32     3575.27    347.82 o 
   4  14   1     8377.26     7554.03    179.78 o 
   5  14   1      144.52      103.28     33.05 o 
   6  14   1     1138.35     1051.85     48.05 o 
   7  14   1    15097.74    15274.48    946.70 o 
   8  14   1      848.06      319.97    466.18 o 
   9  14   1    35804.38    31188.25   2136.73 o 
  10  14   1     6706.03     6815.84    403.42 o 
  11  14   1    25590.01    25319.29    934.60 o 
  12  14   1     7051.96     6798.66    461.00 o 
  13  14   1    43246.16    43281.64   1553.50 o 
  14  14   1    14636.32    14826.35    888.59 o 
  15  14   1    13471.78    14341.96    684.27 o 
  16  14   1    18258.40    19091.06    711.59 o 
  17  14   1    10333.62    11309.00    655.86 o 
 -17  15   1      418.86      137.64     88.31 o 
 -16  15   1     5190.85     5381.50    265.25 o 
 -15  15   1      525.03      615.40    200.55 o 
 -14  15   1     5465.16     5960.31    294.71 o 
 -13  15   1    12041.18    12047.46    360.65 o 
 -12  15   1     4791.78     4960.00    147.60 o 
 -11  15   1    20377.70    19406.66    458.79 o 
 -10  15   1      188.98      188.37     49.85 o 
  -9  15   1    24611.57    24128.24    357.56 o 
  -8  15   1      298.74      302.98     48.78 o 
  -7  15   1    17588.08    16983.67    354.67 o 
  -6  15   1    45862.89    45776.02    414.13 o 
  -5  15   1     1779.72     1442.49    118.07 o 
  -4  15   1    44472.85    42064.27    453.51 o 
  -3  15   1      141.64      286.39     43.93 o 
  -2  15   1    59316.18    56931.88    536.87 o 
  -1  15   1    20210.40    21524.22    312.79 o 
   0  15   1    46252.69    47671.59    512.31 o 
   1  15   1    47613.09    47908.09    494.19 o 
   2  15   1    29092.43    31777.98    363.72 o 
   3  15   1    53746.53    54419.71    556.38 o 
   4  15   1    18270.42    16400.17    636.19 o 
   5  15   1    49245.29    50174.63    514.30 o 
   6  15   1      454.05      575.02     52.28 o 
   7  15   1    18153.02    18291.95    575.67 o 
   8  15   1      163.37      190.88    251.81 o 
   9  15   1     1315.61     1480.13    221.91 o 
  10  15   1    17300.37    17095.41    689.56 o 
  11  15   1      200.40      312.85    164.31 o 
  12  15   1    18067.01    18119.13    780.24 o 
  13  15   1     1102.85     1462.98    481.55 o 
  14  15   1    13212.58    13024.90    800.59 o 
  15  15   1      216.47      243.61     91.48 o 
  16  15   1     7521.04     7522.74    436.92 o 
  17  15   1     4302.84     4371.21    323.18 o 
 -16  16   1      196.43       47.72     71.88 o 
 -15  16   1    25295.22    26199.83   1076.93 o 
 -14  16   1     2981.47     2775.05    511.51 o 
 -13  16   1    24202.76    24530.37    958.90 o 
 -12  16   1     9665.13     9971.43    278.82 o 
 -11  16   1    14864.46    15130.12    312.71 o 
 -10  16   1     6951.31     6822.35    279.29 o 
  -9  16   1     9900.48     9713.94    216.84 o 
  -8  16   1      777.25      663.42     76.35 o 
  -7  16   1     5314.28     5304.32    176.04 o 
  -6  16   1     2067.63     2219.60     82.24 o 
  -5  16   1      258.10      398.27     58.86 o 
  -4  16   1     8062.56     7978.28    207.10 o 
  -3  16   1     4895.83     4361.87    135.93 o 
  -2  16   1    25810.08    23626.22    349.77 o 
  -1  16   1      558.27      661.27    100.93 o 
   0  16   1    66394.52    67568.90    503.06 o 
   1  16   1      103.16       85.94    169.67 o 
   2  16   1    71491.24    73214.71    697.30 o 
   3  16   1       49.41       44.27     52.84 o 
   4  16   1   126416.87   126271.05   1541.55 o 
   5  16   1     1382.24     1340.29     96.31 o 
   6  16   1   104048.25   103252.99   1387.18 o 
   7  16   1     4095.23     4063.81    552.40 o 
   8  16   1    58276.44    56282.53    871.18 o 
   9  16   1     1758.46     2007.61    438.77 o 
  10  16   1    31481.88    32100.84    963.61 o 
  11  16   1     5204.74     4944.97    355.50 o 
  12  16   1    12871.06    12750.67    681.71 o 
  13  16   1     3265.61     3659.08    762.48 o 
  14  16   1     2863.25     2729.08    600.62 o 
  15  16   1      296.58      352.27    112.37 o 
  16  16   1      342.42      300.71    136.25 o 
 -16  17   1        3.00       64.82     83.59 o 
 -15  17   1      319.12      198.29     82.84 o 
 -14  17   1       28.07       69.32    105.40 o 
 -13  17   1     5493.82     5497.31    269.18 o 
 -12  17   1     3054.78     3014.24    647.02 o 
 -11  17   1    12550.37    13006.47    302.42 o 
 -10  17   1     2741.90     2797.58    168.15 o 
  -9  17   1    27230.21    26372.52    381.89 o 
  -8  17   1    29720.97    29500.30    634.34 o 
  -7  17   1    28995.26    28028.42    455.44 o 
  -6  17   1    65372.32    68550.10    680.00 o 
  -5  17   1    51061.12    52689.45    745.46 o 
  -4  17   1   116673.01   115594.29    939.00 o 
  -3  17   1    23251.00    22918.80    347.10 o 
  -2  17   1    90168.14    91510.42    929.00 o 
  -1  17   1    24143.91    24415.39    363.02 o 
   0  17   1    37401.49    34903.46    654.23 o 
   1  17   1     2583.08     2656.22    104.98 o 
   2  17   1    20810.31    21485.14    357.25 o 
   3  17   1     2644.75     2654.08     70.05 o 
   4  17   1     3238.69     2027.61    604.59 o 
   5  17   1     4155.59     4266.07    106.99 o 
   6  17   1     4610.23     4032.77    195.87 o 
   7  17   1     2246.64     2215.45     50.53 o 
   8  17   1    20706.32    18947.05    605.30 o 
   9  17   1      935.30     1014.61    216.64 o 
  10  17   1    16457.01    15953.77    662.65 o 
  11  17   1     2940.46     3614.34    722.32 o 
  12  17   1    24698.03    25132.80    980.30 o 
  13  17   1     9947.07    10909.91    692.40 o 
  14  17   1    19668.07    20706.64    882.85 o 
  15  17   1    14582.74    14413.99    598.06 o 
  16  17   1     4953.34     5341.31    276.77 o 
 -16  18   1       64.50       26.70     85.84 o 
 -15  18   1     1640.63     1423.28    598.68 o 
 -14  18   1      665.41      423.70    227.40 o 
 -13  18   1     2765.21     2445.54    669.89 o 
 -12  18   1     4165.06     4293.88    336.37 o 
 -11  18   1      142.09       93.00     28.73 o 
 -10  18   1      126.87      130.42     34.05 o 
  -9  18   1      597.08      575.02     85.56 o 
  -8  18   1     3601.74     3514.14     76.74 o 
  -7  18   1     7650.21     6697.01    206.90 o 
  -6  18   1     2694.55     2662.35    114.72 o 
  -5  18   1    34321.89    34527.57    394.02 o 
  -4  18   1      424.50      560.95     81.54 o 
  -3  18   1    23933.99    22833.04    337.90 o 
  -2  18   1      192.35      158.74     59.00 o 
  -1  18   1    14405.90    14225.14    270.64 o 
   0  18   1     3902.60     4257.59    147.71 o 
   1  18   1     2680.15     2616.28    168.29 o 
   2  18   1    13019.05    13219.05    240.35 o 
   3  18   1     7081.81     6132.57    153.01 o 
   4  18   1    33886.13    34450.54    371.65 o 
   5  18   1      702.56      843.92    117.00 o 
   6  18   1    17138.93    17038.33    291.21 o 
   7  18   1     1046.63      878.49     64.25 o 
   8  18   1     5665.83     6200.12   1127.29 o 
   9  18   1      609.52      819.95    265.86 o 
  10  18   1     4328.37     4126.24    314.17 o 
  11  18   1     7360.34     7196.05    432.45 o 
  12  18   1       46.55      105.23    113.13 o 
  13  18   1     5938.91     6395.00    378.50 o 
  14  18   1      245.24      -20.66     77.62 o 
  15  18   1     5518.56     4885.51    392.10 o 
  16  18   1      481.84      522.30    181.86 o 
 -16  19   1     6800.12     6303.86    306.20 o 
 -15  19   1     1255.82      917.70    317.49 o 
 -14  19   1    18606.25    19598.04    765.30 o 
 -13  19   1     4225.71     3780.17    241.10 o 
 -12  19   1    11256.13    11336.19    715.14 o 
 -11  19   1     4313.76     4401.09    120.24 o 
 -10  19   1    15262.52    14902.14    338.03 o 
  -9  19   1      204.47      211.05     44.72 o 
  -8  19   1     4640.43     4723.47    149.18 o 
  -7  19   1      421.48      529.68     70.71 o 
  -6  19   1     5454.90     5840.34    165.12 o 
  -5  19   1     1092.16     1413.22    112.88 o 
  -4  19   1      137.00      162.32     51.04 o 
  -3  19   1    30603.50    31279.66    481.01 o 
  -2  19   1        2.71       43.16     30.07 o 
  -1  19   1    34844.66    36036.03    317.32 o 
   0  19   1     2480.48     3017.26    119.61 o 
   1  19   1    45837.32    44251.43    441.20 o 
   2  19   1       43.60      158.63     80.99 o 
   3  19   1    66623.31    68168.91    679.99 o 
   4  19   1     2851.54     3163.60    149.55 o 
   5  19   1    76488.79    82133.92    982.58 o 
   6  19   1      223.56      266.78     45.69 o 
   7  19   1    18479.02    19389.68    318.27 o 
   8  19   1     6312.29     5638.37    330.76 o 
   9  19   1    17896.13    17156.07    707.07 o 
  10  19   1       47.25      130.07     67.54 o 
  11  19   1    10627.51    11292.32    592.98 o 
  12  19   1     4421.52     3993.13    776.14 o 
  13  19   1     2712.59     2354.60    606.73 o 
  14  19   1      807.32      570.28    181.66 o 
  15  19   1      901.63      801.24    361.28 o 
 -15  20   1     2221.70     1815.05    581.50 o 
 -14  20   1     2209.27     1921.03    445.94 o 
 -13  20   1     3370.90     3494.63    264.32 o 
 -12  20   1     2849.00     3408.32    287.95 o 
 -11  20   1     3368.93     3261.95    190.53 o 
 -10  20   1     7774.08     7886.45    225.63 o 
  -9  20   1     6053.63     5858.99    202.54 o 
  -8  20   1    10478.39    10447.54    321.92 o 
  -7  20   1     8064.99     8102.01    233.33 o 
  -6  20   1     4966.58     4706.22     96.49 o 
  -5  20   1    34151.38    35530.66    534.16 o 
  -4  20   1     8221.68     8904.66    195.69 o 
  -3  20   1    29221.61    30249.03    477.47 o 
  -2  20   1      640.26      708.51     87.59 o 
  -1  20   1    15650.55    14825.09    281.48 o 
   0  20   1     5020.56     5907.60    167.85 o 
   1  20   1    17209.80    19405.90    385.77 o 
   2  20   1       41.13      100.37     34.25 o 
   3  20   1     8915.24     9566.34    230.31 o 
   4  20   1      368.56      449.64     60.93 o 
   5  20   1      333.45      190.23    142.62 o 
   6  20   1     1606.65     1791.74     91.71 o 
   7  20   1      872.15      882.45     99.69 o 
   8  20   1     6456.52     6575.72    549.72 o 
   9  20   1     1847.55     2245.78    573.28 o 
  10  20   1    16173.96    15633.60    683.66 o 
  11  20   1     6917.96     6884.76    543.27 o 
  12  20   1     7193.23     6947.38    628.84 o 
  13  20   1    11900.59    12330.53    578.00 o 
  14  20   1    12791.01    13511.52    498.37 o 
  15  20   1     7934.28     8080.06    344.88 o 
 -15  21   1      146.58      102.59     85.79 o 
 -14  21   1      369.56      363.00    164.89 o 
 -13  21   1      118.52       77.81    116.45 o 
 -11  21   1      628.59      761.01    206.80 o 
 -10  21   1     1455.90     1126.95    146.06 o 
  -9  21   1     3240.83     3390.79     73.72 o 
  -8  21   1       17.41       72.15     20.17 o 
  -7  21   1      382.96      416.91     95.95 o 
  -6  21   1    15422.98    14421.78    306.98 o 
  -5  21   1      287.27      339.15     45.44 o 
  -4  21   1     6115.20     6020.42    197.81 o 
  -3  21   1      158.26      156.13     43.43 o 
  -2  21   1      952.22     1091.40    113.37 o 
  -1  21   1      289.92      239.99     39.67 o 
   0  21   1       77.96      152.60     34.40 o 
   1  21   1       45.15       54.00     31.22 o 
   2  21   1      749.47      837.97    102.84 o 
   3  21   1       11.36       59.82     24.25 o 
   4  21   1      229.51      326.50     51.84 o 
   5  21   1     8428.35     8643.71    182.06 o 
   6  21   1     7759.86     7404.29    279.25 o 
   7  21   1      556.79      596.04     63.33 o 
   8  21   1      884.02      667.33    181.85 o 
   9  21   1      170.61      143.86    108.53 o 
  10  21   1      578.05      533.14    117.75 o 
  11  21   1      277.73      250.35    103.87 o 
  12  21   1      946.45     1019.40    322.31 o 
  13  21   1      588.85      580.25    247.04 o 
  14  21   1       88.97      129.32     92.25 o 
  15  21   1      458.78      188.98    205.02 o 
 -14  22   1      386.89      397.52    127.77 o 
 -13  22   1     7089.00     7430.47    327.02 o 
 -12  22   1       33.20       50.35     65.37 o 
 -11  22   1     4880.66     4895.55    994.08 o 
 -10  22   1      323.02      214.45     67.89 o 
  -9  22   1     3300.43     3211.22    138.41 o 
  -8  22   1    10185.32    11131.37    309.41 o 
  -7  22   1     1192.55     1220.68    125.44 o 
  -6  22   1     2202.63     2011.46    168.37 o 
  -5  22   1      978.43      985.42    123.75 o 
  -4  22   1     9722.98     9645.42    209.62 o 
  -3  22   1      145.49      275.34     45.90 o 
  -2  22   1    14706.86    14645.28    308.25 o 
  -1  22   1    13823.94    13774.74    287.04 o 
   0  22   1    15388.39    16308.83    274.66 o 
   1  22   1    13873.02    13717.93    286.22 o 
   2  22   1    29255.02    29792.53    348.83 o 
   3  22   1    23969.12    25655.24    336.35 o 
   4  22   1    30992.79    30853.03    908.34 o 
   5  22   1    10627.04    10353.52    354.74 o 
   6  22   1    25458.25    25696.65    509.72 o 
   7  22   1     4567.90     4026.77    358.69 o 
   8  22   1    11605.93    11518.65     93.92 o 
   9  22   1     1068.30      947.40    292.73 o 
  10  22   1     6040.79     5615.87    476.37 o 
  11  22   1        5.54       60.77     66.27 o 
  12  22   1     3972.84     3685.57    232.38 o 
  13  22   1      276.55      162.09    140.85 o 
  14  22   1     1567.61     1382.82    418.27 o 
 -14  23   1    11868.80    11912.32    794.79 o 
 -13  23   1     1354.46     1379.56    354.95 o 
 -12  23   1    13917.37    13430.93    756.68 o 
 -11  23   1      116.87       87.23     52.19 o 
 -10  23   1    15524.05    16087.28    966.10 o 
  -9  23   1      603.41      463.06     74.17 o 
  -8  23   1     8892.59     8275.14    239.43 o 
  -7  23   1      417.27      335.96     77.20 o 
  -6  23   1     7350.50     7015.76    336.84 o 
  -5  23   1       41.73       78.56     45.54 o 
  -4  23   1     6161.18     5958.22    184.35 o 
  -3  23   1      224.09      335.04     62.26 o 
  -2  23   1      112.77      202.94     58.67 o 
  -1  23   1      144.40      158.95     44.71 o 
   0  23   1      509.38      650.14     77.41 o 
   1  23   1     7540.15     6695.64    163.15 o 
   2  23   1     1100.86     1052.46     88.21 o 
   3  23   1     2144.98     2653.98    275.86 o 
   4  23   1      418.68      479.43     76.26 o 
   5  23   1    18902.63    18371.24    404.22 o 
   6  23   1     3304.30     2817.26    193.97 o 
   7  23   1    13153.81    13812.13    326.24 o 
   8  23   1      198.96      151.94     31.13 o 
   9  23   1    22981.67    22856.61    900.68 o 
  10  23   1      426.55      457.83    195.54 o 
  11  23   1     8993.08     9424.19    728.52 o 
  12  23   1      304.12      407.04    169.57 o 
  13  23   1     8490.48     8430.60    428.05 o 
  14  23   1     1999.40     1376.90    657.51 o 
 -14  24   1      107.06      168.12     99.43 o 
 -13  24   1      972.26      930.69    314.81 o 
 -12  24   1      411.75      312.59    116.73 o 
 -11  24   1     4658.76     4432.77    253.14 o 
 -10  24   1      720.51      657.50    201.07 o 
  -9  24   1      174.22      157.65     38.47 o 
  -8  24   1     1536.36     1419.25    168.54 o 
  -7  24   1      921.05      870.20    138.46 o 
  -6  24   1     1566.07     1757.21    192.63 o 
  -5  24   1       84.14      293.11    140.14 o 
  -4  24   1    12385.99    12283.89    408.17 o 
  -3  24   1      102.06      189.29     49.72 o 
  -2  24   1     4676.02     4457.62    131.92 o 
  -1  24   1     2232.24     2505.86    209.64 o 
   0  24   1     3909.72     4191.10    196.00 o 
   1  24   1     2331.50     2703.17    207.46 o 
   2  24   1       17.92       69.88     31.65 o 
   3  24   1     2053.13     2398.93    170.30 o 
   4  24   1      101.45      220.92     44.98 o 
   5  24   1     1537.11     1608.08    146.35 o 
   6  24   1     6445.51     6902.02    155.00 o 
   7  24   1      983.09     1001.22    138.04 o 
   8  24   1    13832.99    14055.68    457.83 o 
   9  24   1       70.14       72.46     79.92 o 
  10  24   1     3709.03     3176.52    249.90 o 
  11  24   1      103.55      113.73     96.62 o 
  12  24   1     7219.43     7273.54    336.80 o 
  13  24   1      115.49       98.99     57.31 o 
 -13  25   1      101.97       95.87     94.11 o 
 -12  25   1     3254.64     2178.54    779.22 o 
 -11  25   1     6579.24     6614.24    344.09 o 
 -10  25   1     1780.76     1855.55    551.64 o 
  -9  25   1     7974.06     7292.52    654.57 o 
  -8  25   1     3077.25     2724.46    212.11 o 
  -7  25   1    26664.98    27673.28    577.16 o 
  -6  25   1     8422.24     7953.71    298.50 o 
  -5  25   1    17585.90    17633.15    518.31 o 
  -4  25   1     6478.22     5795.06    219.13 o 
  -3  25   1    24168.00    25068.13    418.47 o 
  -2  25   1    19221.21    19063.12    378.14 o 
  -1  25   1    25175.54    24777.73    447.27 o 
   0  25   1    20569.36    21342.63    397.42 o 
   1  25   1    11631.09    11858.28    336.38 o 
   2  25   1    27031.20    28334.56    545.54 o 
   3  25   1    16647.17    16971.85    373.36 o 
   4  25   1    16377.37    16473.85    371.00 o 
   5  25   1     1482.44     1372.75    196.21 o 
   6  25   1     3539.88     4114.32    685.86 o 
   7  25   1     2889.59     3020.17    157.61 o 
   8  25   1     1319.27     1512.20    566.47 o 
   9  25   1       68.71       74.57     75.59 o 
  10  25   1      302.52      311.07    160.82 o 
  11  25   1      461.69      233.61    114.01 o 
  12  25   1     3073.67     2251.84    745.60 o 
 -12  26   1      177.84       57.01     71.40 o 
 -11  26   1    16242.09    16428.98    760.60 o 
 -10  26   1     1803.89     1507.42    252.24 o 
  -9  26   1    18083.11    17595.17    653.33 o 
  -8  26   1     2877.43     2717.16    299.01 o 
  -7  26   1     8246.14     7819.13    325.37 o 
  -6  26   1     4173.75     4146.10    409.20 o 
  -5  26   1     8865.68     8042.85    227.97 o 
  -4  26   1      459.91      404.97     69.60 o 
  -3  26   1      365.49      396.31     78.36 o 
  -2  26   1      239.12      191.91     56.00 o 
  -1  26   1     2306.41     2096.23    178.37 o 
   0  26   1     5560.01     5627.97    485.71 o 
   1  26   1     6087.23     6132.20    222.51 o 
   2  26   1    23252.56    23838.58    298.77 o 
   3  26   1     3515.61     3769.71    245.76 o 
   4  26   1    26957.55    27035.46    452.44 o 
   5  26   1     6239.13     6213.59    204.15 o 
   6  26   1    32119.83    33484.15    849.55 o 
   7  26   1      761.84      660.36    164.80 o 
   8  26   1    25669.80    27697.99   1050.48 o 
   9  26   1      641.86      935.69    370.21 o 
  10  26   1    15986.54    17081.98    747.17 o 
  11  26   1     1185.72      918.41    304.93 o 
  12  26   1    10480.83    10649.89    423.61 o 
 -12  27   1     4824.39     4811.50    279.43 o 
 -11  27   1      587.24      597.62    198.61 o 
 -10  27   1     3328.57     2916.55    494.80 o 
  -9  27   1     4135.60     3813.03    291.99 o 
  -8  27   1     1419.16     1302.05    232.73 o 
  -7  27   1     2516.97     2383.06    172.94 o 
  -6  27   1       10.36        2.21     37.39 o 
  -5  27   1     7340.84     7641.30    325.97 o 
  -4  27   1     2776.83     2425.22    203.81 o 
  -3  27   1     4009.40     3755.18    269.17 o 
  -2  27   1     4960.08     4699.83    256.28 o 
  -1  27   1     1501.49     1423.62    187.80 o 
   0  27   1    11007.58    11085.76    369.73 o 
   1  27   1      178.10      148.07     56.68 o 
   2  27   1    11046.68    11564.30    256.92 o 
   3  27   1     3427.65     3461.14    289.83 o 
   4  27   1    12075.66    12566.28    356.70 o 
   5  27   1     3310.26     2403.74    406.09 o 
   6  27   1     5288.45     5215.06    259.88 o 
   7  27   1    13095.08    12674.12    822.38 o 
   8  27   1     1545.73     1541.08    479.38 o 
   9  27   1     4479.01     4079.10    943.36 o 
  10  27   1      387.21      494.05    155.18 o 
  11  27   1     6555.11     7685.04    347.67 o 
  12  27   1      739.36      882.63    354.35 o 
 -11  28   1      890.54      640.67    215.32 o 
 -10  28   1     6491.29     5804.55    298.70 o 
  -9  28   1      927.76      754.67    386.97 o 
  -8  28   1    14813.34    14787.30    681.29 o 
  -7  28   1    10694.29    11337.71    529.50 o 
  -6  28   1    27395.01    27497.22   1532.02 o 
  -5  28   1    18968.68    18786.58    463.58 o 
  -4  28   1    18213.79    17248.35    776.60 o 
  -3  28   1    31274.96    31865.63   1087.57 o 
  -2  28   1    32732.66    33528.16   1051.79 o 
  -1  28   1    22927.77    23322.96    555.61 o 
   0  28   1    10838.94    11014.69    601.18 o 
   1  28   1    27717.83    29021.79    620.04 o 
   2  28   1    11824.19    11989.13    499.15 o 
   3  28   1    14839.58    15590.26    879.60 o 
   4  28   1       39.88       83.53     42.55 o 
   5  28   1     2452.08     2541.32    390.56 o 
   6  28   1       30.73       48.50     84.16 o 
   7  28   1        1.02      212.79    126.10 o 
   8  28   1      143.54      124.23    125.35 o 
   9  28   1      320.22      213.25    111.17 o 
  10  28   1      122.87      119.97     99.14 o 
  11  28   1     3192.41     2755.23    811.45 o 
 -11  29   1      836.48      573.02    340.44 o 
 -10  29   1     9569.01     9302.19    382.92 o 
  -9  29   1     1396.67     1276.29    487.43 o 
  -8  29   1     6437.67     7313.18    887.68 o 
  -7  29   1     2667.41     2469.18    452.23 o 
  -6  29   1      801.36      468.46    120.58 o 
  -5  29   1     1750.01     1528.90    191.09 o 
  -4  29   1       56.80       33.59     29.97 o 
  -3  29   1      311.94      271.57     63.97 o 
  -2  29   1      400.83      453.10     99.20 o 
  -1  29   1     1199.11     1102.28    216.72 o 
   0  29   1     3217.40     3382.00    395.83 o 
   1  29   1     5734.58     5522.07    353.12 o 
   2  29   1      367.83      356.90    119.27 o 
   3  29   1    21247.72    21816.60   1076.79 o 
   4  29   1     1933.93     2287.49    251.15 o 
   5  29   1    32496.65    35380.71   1707.57 o 
   6  29   1      166.89      142.74     46.01 o 
   7  29   1    32950.16    35162.29    666.28 o 
   8  29   1       33.70       47.50     44.13 o 
   9  29   1    24113.14    25125.71    915.15 o 
  10  29   1      317.65      220.63    131.37 o 
 -10  30   1     3545.11     2825.67    214.85 o 
  -9  30   1     1106.55      538.57    390.94 o 
  -8  30   1     3731.53     2826.86    652.88 o 
  -7  30   1       38.88       62.81     98.60 o 
  -6  30   1     5656.48     5613.60    236.53 o 
  -5  30   1     2507.13     2330.20    164.75 o 
  -4  30   1     4380.75     4322.00    367.60 o 
  -3  30   1     7764.40     8284.37    400.28 o 
  -2  30   1      379.93      562.50    131.76 o 
  -1  30   1     5240.13     5012.84    164.70 o 
   0  30   1       73.99      150.05     51.77 o 
   1  30   1    11726.37    12044.11    506.42 o 
   2  30   1     5343.09     5275.33    304.44 o 
   3  30   1    10987.42    10942.19    546.20 o 
   4  30   1     7530.07     8039.38    314.43 o 
   5  30   1     3243.02     3409.99    330.57 o 
   6  30   1    11359.79    12772.28    586.64 o 
   7  30   1     1090.52     1054.05    374.63 o 
   8  30   1     7627.44     8372.63    340.51 o 
   9  30   1      267.32      228.96     77.70 o 
  10  30   1     2911.62     2311.20    487.57 o 
  -9  31   1     9218.53     8890.46    362.15 o 
  -8  31   1     5042.65     4161.26    944.29 o 
  -7  31   1    19230.37    20906.27    763.54 o 
  -6  31   1    15110.84    14535.46    431.90 o 
  -5  31   1    13660.80    14786.61   1176.49 o 
  -4  31   1    17695.40    18796.70    709.92 o 
  -3  31   1     9078.84     9496.02    326.92 o 
  -2  31   1    23990.24    25314.82    705.47 o 
  -1  31   1     5829.10     6083.34    305.74 o 
   0  31   1    15469.13    16044.18    496.20 o 
   1  31   1     2774.35     2194.10    388.17 o 
   2  31   1    11210.29    11848.15    456.69 o 
   3  31   1      187.00      275.31     74.16 o 
   4  31   1     4049.58     4250.75    178.72 o 
   5  31   1      204.21      207.58     81.23 o 
   6  31   1        7.37       75.68     85.61 o 
   7  31   1     1363.88     1020.75    313.97 o 
   8  31   1      885.81      792.92    326.80 o 
   9  31   1      523.18      365.13    174.49 o 
  -8  32   1      761.44      441.28    293.21 o 
  -7  32   1     3027.40     2887.52    849.22 o 
  -6  32   1       96.10       53.48     70.94 o 
  -5  32   1      193.87      128.31     79.94 o 
  -4  32   1      124.81      100.25     50.06 o 
  -3  32   1      265.55      293.95     75.57 o 
  -2  32   1     4034.28     4210.25    228.91 o 
  -1  32   1     1516.03     1327.31    213.88 o 
   0  32   1     3928.69     3741.30    352.04 o 
   1  32   1      285.21      297.04     93.71 o 
   2  32   1    16406.26    18100.18   1033.36 o 
   3  32   1      812.66      962.79    186.78 o 
   4  32   1    19438.99    21179.51    511.77 o 
   5  32   1       30.04       37.74     49.50 o 
   6  32   1    23102.18    26032.78    940.69 o 
   7  32   1       25.95       93.33     99.42 o 
   8  32   1    17279.17    17010.93    939.60 o 
  -7  33   1     1566.99     1123.05    362.22 o 
  -6  33   1     1720.06     1482.23    515.92 o 
  -5  33   1     3003.79     2514.31    585.01 o 
  -4  33   1     9447.78    10033.67    251.82 o 
  -3  33   1      454.10      277.51    119.58 o 
  -2  33   1     4669.28     4288.31    170.01 o 
  -1  33   1      102.48      116.65     78.93 o 
   0  33   1     2502.09     2390.90    287.88 o 
   1  33   1     1784.21     1643.61    194.89 o 
   2  33   1     3561.59     3698.21    208.93 o 
   3  33   1     7795.52     8271.29    200.59 o 
   5  33   1    10385.83     9436.42    427.86 o 
   6  33   1       96.82      201.45     98.24 o 
   7  33   1     7472.25     8207.20    338.98 o 
  -5  34   1    20519.24    21841.41   1165.18 o 
  -4  34   1     8132.28     7949.27    267.45 o 
  -3  34   1    14389.61    15152.68    829.32 o 
  -2  34   1     8139.36     8201.13    207.96 o 
  -1  34   1    15215.32    15370.49    395.34 o 
   0  34   1     2466.51     1983.34    186.61 o 
   1  34   1     5425.19     5565.15    167.63 o 
   2  34   1     1530.10     1239.73    244.07 o 
   3  34   1     2830.79     3070.67    261.42 o 
   4  34   1      364.02      332.74    138.73 o 
   5  34   1       49.84       32.58     49.41 o 
  -3  35   1     3453.11     3529.53    140.04 o 
  -2  35   1      139.15      140.36     60.71 o 
  -1  35   1     5805.22     5939.16    443.69 o 
   0  35   1      272.56      205.36     67.36 o 
   1  35   1     6637.90     6570.07    549.01 o 
   2  35   1      436.74      378.33    157.13 o 
   3  35   1    13844.90    15204.51    848.50 o 
 -18   0   2     1292.05     1271.20    287.95 o 
 -17   0   2     3044.88     2466.65    490.27 o 
 -16   0   2      958.70      626.06    158.05 o 
 -15   0   2     2088.01     1468.17    354.12 o 
 -14   0   2     2885.69     2389.33    396.15 o 
 -13   0   2    28966.33    29507.58    788.79 o 
 -12   0   2     8080.85     8203.33    497.55 o 
 -11   0   2    22303.49    22543.89    560.27 o 
 -10   0   2      364.34      726.34    131.85 o 
  -9   0   2   113371.92   111058.17   3007.06 o 
  -8   0   2    17975.29    20353.92    386.12 o 
  -7   0   2   157397.81   159289.08   2265.01 o 
  -6   0   2      164.23      683.08    134.87 o 
  -5   0   2    79370.76    84342.67    836.64 o 
  -4   0   2    52354.30    47797.31    566.05 o 
  -3   0   2   168148.97   171662.39   2225.59 o 
  -2   0   2    54215.85    49178.89    607.72 o 
  -1   0   2     3702.69     3934.67    182.56 o 
   2   0   2     5440.97     5492.44    137.55 o 
   3   0   2     4179.01     3937.01    126.19 o 
   4   0   2    52323.17    50744.34    746.41 o 
   5   0   2    12855.45    16200.10    359.39 o 
   6   0   2     5750.89     4029.48    148.05 o 
   7   0   2     6971.91     5930.80    193.95 o 
   8   0   2    54078.76    56310.18   1869.11 o 
   9   0   2     8536.10     8985.40    250.58 o 
  10   0   2    72996.78    74622.36   1721.17 o 
  11   0   2       39.11       78.25     34.77 o 
  12   0   2    11674.61    12007.97    406.39 o 
  13   0   2       86.89      123.02     42.05 o 
  14   0   2    59230.04    61383.57   1069.05 o 
  15   0   2      276.08      348.99     67.99 o 
  16   0   2    25369.89    23714.63   1980.67 o 
  17   0   2     6465.76     6361.41    284.27 o 
  18   0   2    14281.45    13680.52    392.50 o 
 -18   1   2     4225.86     3744.23    143.13 o 
 -17   1   2     7671.88     7579.39    331.03 o 
 -16   1   2     1078.88      687.70    114.47 o 
 -15   1   2    10108.60    10071.56    324.36 o 
 -14   1   2     7114.90     6784.08    299.45 o 
 -13   1   2     7487.01     7682.65    259.38 o 
 -12   1   2     2227.19     1957.23    144.10 o 
 -11   1   2     8591.05     9074.34    204.53 o 
 -10   1   2      940.53      905.22    104.41 o 
  -9   1   2     5041.70     5262.95    220.22 o 
  -8   1   2      153.08      378.78     75.13 o 
  -7   1   2     1812.46     1933.31     83.78 o 
  -6   1   2     7407.47     7426.18    177.17 o 
  -5   1   2     9500.29     9799.64    181.03 o 
  -4   1   2    11932.20    11116.42    151.01 o 
  -3   1   2     9099.05     8549.56    158.61 o 
  -2   1   2     7012.54     7280.97    278.99 o 
  -1   1   2     8000.57     9741.33    370.06 o 
   0   1   2     1868.74     2078.19    107.17 o 
   1   1   2    84707.63    87261.69   1140.36 o 
   2   1   2      617.83      609.09     37.65 o 
   3   1   2    52621.66    48819.20    417.54 o 
   4   1   2     3828.91     3722.96     86.23 o 
   5   1   2    76369.92    78702.34    568.75 o 
   6   1   2    11246.24    11548.04    158.20 o 
   7   1   2    12313.29    13615.91    180.99 o 
   8   1   2    14786.13    14018.96    293.27 o 
   9   1   2      810.07      954.27    110.67 o 
  10   1   2     5488.14     5943.75    189.51 o 
  11   1   2      164.52      140.51     29.30 o 
  12   1   2     8701.38     8590.04    177.84 o 
  13   1   2      481.50      421.32     52.68 o 
  14   1   2      765.31      683.92     86.92 o 
  15   1   2      376.95      268.72     48.27 o 
  16   1   2     2408.44     2101.94    104.94 o 
  17   1   2      346.17      248.72     63.86 o 
  18   1   2     5717.16     5713.70    213.28 o 
 -18   2   2     7118.80     6509.35    173.87 o 
 -17   2   2      402.40      207.29     71.05 o 
 -16   2   2    12707.22    12867.39    438.46 o 
 -15   2   2     1321.58     1159.60    132.19 o 
 -14   2   2    15686.06    15459.51    346.23 o 
 -13   2   2     1035.34     1054.01    126.58 o 
 -12   2   2    25398.27    25485.51    418.32 o 
 -11   2   2      469.94      490.65     61.61 o 
 -10   2   2     1965.90     2128.23    115.82 o 
  -9   2   2     1099.82     1265.91     82.87 o 
  -8   2   2     2835.79     3580.40     94.19 o 
  -7   2   2     2906.61     3676.43    110.00 o 
  -6   2   2     4982.57     5743.52    158.08 o 
  -5   2   2    12877.92    15233.47    222.75 o 
  -4   2   2      993.53     1362.91     60.68 o 
  -3   2   2      279.81      272.62     38.05 o 
  -2   2   2    43575.98    43985.62    412.60 o 
  -1   2   2    16882.98    17333.83    325.87 o 
   1   2   2    11149.73    11795.57    183.22 o 
   2   2   2    14874.64    15076.32    198.48 o 
   3   2   2    41438.98    38249.78    353.39 o 
   4   2   2    29050.57    29808.96    284.47 o 
   5   2   2    13648.27    12353.99    231.42 o 
   6   2   2     6675.26     7158.32    241.80 o 
   7   2   2    22446.01    22889.04    261.24 o 
   8   2   2      532.81      926.17     92.66 o 
   9   2   2     9252.79     8101.60    199.25 o 
  10   2   2     2165.02     2261.98    106.75 o 
  11   2   2    15112.15    14781.80    268.10 o 
  12   2   2     2847.53     2760.57     89.77 o 
  13   2   2     5234.16     5146.59    202.35 o 
  14   2   2      213.95      317.12     45.89 o 
  15   2   2      106.07       86.66     30.43 o 
  16   2   2      177.05      196.69     39.82 o 
  17   2   2     2960.25     3051.90    104.45 o 
  18   2   2      679.73      396.81    154.45 o 
 -18   3   2     3993.12     3559.91    148.23 o 
 -17   3   2       37.03       14.09     26.95 o 
 -16   3   2     6316.95     5893.79    223.91 o 
 -15   3   2      657.30      469.85     80.20 o 
 -14   3   2    20675.35    20269.79    435.27 o 
 -13   3   2     4351.36     4469.89    240.17 o 
 -12   3   2    27457.88    27667.71    362.12 o 
 -11   3   2       27.13       86.08     42.63 o 
 -10   3   2    70608.95    71754.28    724.05 o 
  -9   3   2     2158.70     2343.77    138.31 o 
  -8   3   2   105323.90   113629.59    740.26 o 
  -7   3   2     3416.56     3657.57    130.21 o 
  -6   3   2    77107.06    76452.81    478.16 o 
  -5   3   2    15281.76    15082.47    222.95 o 
  -4   3   2   119287.33   122685.98    828.78 o 
  -3   3   2     3702.65     3110.27     82.18 o 
  -2   3   2    48702.75    48199.93    389.70 o 
  -1   3   2    16509.76    16019.53    254.72 o 
   0   3   2    26836.86    28254.04    605.24 o 
   1   3   2    10183.74     9486.33    198.59 o 
   2   3   2     9623.98    10229.15    171.22 o 
   3   3   2       38.97       76.31     28.57 o 
   4   3   2     4621.10     4844.66     92.12 o 
   5   3   2    11734.55    11336.26    148.74 o 
   6   3   2     1218.61     1167.85     74.31 o 
   7   3   2    38267.18    40729.12    695.13 o 
   8   3   2     3831.15     4182.36    103.10 o 
   9   3   2    62563.09    62185.82    715.43 o 
  10   3   2     2057.45     2353.45     64.77 o 
  11   3   2    34752.58    35081.14    434.01 o 
  12   3   2     4078.53     3759.76    122.23 o 
  13   3   2    33056.23    33433.48    407.53 o 
  14   3   2     1948.97     1896.74    101.10 o 
  15   3   2    34166.35    34818.92    608.60 o 
  16   3   2     1124.24      823.83    113.15 o 
  17   3   2    11928.53    12521.17    362.85 o 
  18   3   2      647.32      306.36    132.42 o 
 -18   4   2     4715.15     4323.49    176.18 o 
 -17   4   2     3932.03     3287.60    144.30 o 
 -16   4   2     6116.37     5682.61    263.95 o 
 -15   4   2     2162.03     1801.86    142.20 o 
 -14   4   2     3727.42     3603.24    144.09 o 
 -13   4   2    16227.67    15680.46    331.86 o 
 -12   4   2      708.30      766.34     90.39 o 
 -11   4   2      786.11      952.99     70.85 o 
 -10   4   2      378.32      283.03     40.27 o 
  -9   4   2      411.64      531.25     61.95 o 
  -8   4   2     3303.98     3738.51    118.15 o 
  -7   4   2       81.32      170.29     31.33 o 
  -6   4   2      843.48     1550.88     93.10 o 
  -5   4   2     1250.92     1425.87    127.23 o 
  -4   4   2     1628.93     1521.89     92.72 o 
  -3   4   2     7953.42     7579.23    145.12 o 
  -2   4   2     8856.69     8388.40    177.85 o 
  -1   4   2     4023.42     4376.97    164.05 o 
   0   4   2   100205.11    99648.62    927.20 o 
   1   4   2    16040.26    17377.00    232.06 o 
   2   4   2    26909.75    29821.49    283.03 o 
   3   4   2    23960.10    23886.85    231.81 o 
   4   4   2    19215.28    18326.63    241.54 o 
   5   4   2    23081.34    21757.28    285.55 o 
   6   4   2    20971.74    19685.44    217.41 o 
   7   4   2    29419.42    30429.33    312.33 o 
   8   4   2     5036.27     5418.22    156.51 o 
   9   4   2     7172.42     6716.32    352.88 o 
  10   4   2     2259.11     2170.33     70.86 o 
  11   4   2     1769.95     1919.95    103.01 o 
  12   4   2      775.48      891.89     95.42 o 
  13   4   2      258.36      291.44     38.36 o 
  14   4   2       55.12      107.83     24.51 o 
  15   4   2     2692.13     2699.15    137.15 o 
  16   4   2      189.84      197.78     64.59 o 
  17   4   2     3946.79     4045.12    198.44 o 
  18   4   2      203.39      167.00     91.38 o 
 -18   5   2     1299.16     1310.16    104.29 o 
 -17   5   2    13775.00    13596.17    404.05 o 
 -16   5   2     1908.79     1786.31    247.30 o 
 -15   5   2     7003.52     6464.68    276.96 o 
 -14   5   2      623.32      554.98     86.00 o 
 -13   5   2    20720.23    21658.70    485.56 o 
 -12   5   2      405.59      608.59     84.67 o 
 -11   5   2     1923.65     1907.93    145.09 o 
 -10   5   2      165.68      205.02     44.42 o 
  -9   5   2       67.24      186.28     39.23 o 
  -8   5   2       43.35      214.12     41.85 o 
  -7   5   2     2011.26     1964.86     99.32 o 
  -6   5   2     4040.32     4300.21    107.58 o 
  -5   5   2     2463.74     2741.52     84.65 o 
  -4   5   2     3182.76     4277.74     73.26 o 
  -3   5   2    18791.61    20389.28    279.11 o 
  -2   5   2    29220.40    29011.70    291.38 o 
  -1   5   2     2963.66     2194.14     61.01 o 
   0   5   2   100804.20   100349.04    843.35 o 
   1   5   2      562.11      642.61     67.99 o 
   2   5   2    42951.59    44496.20    411.04 o 
   3   5   2    38967.67    37517.73    350.17 o 
   4   5   2    21722.52    23970.82    235.77 o 
   5   5   2     9739.91    10937.71    183.88 o 
   6   5   2    12768.37    14384.66    168.44 o 
   7   5   2    10835.42    11046.38    243.31 o 
   8   5   2     4151.27     4136.33    177.72 o 
   9   5   2       99.98      266.35     39.11 o 
  10   5   2      343.73      615.60     53.72 o 
  11   5   2      876.48     1081.93    105.89 o 
  12   5   2      333.27      558.17     64.97 o 
  13   5   2       77.36      170.45     32.49 o 
  14   5   2      410.02      363.39     54.75 o 
  15   5   2       26.55       50.87     27.95 o 
  16   5   2     1534.68     1857.69    320.76 o 
  17   5   2      512.76      481.93    125.51 o 
  18   5   2     3575.28     2653.32    608.09 o 
 -18   6   2      365.19      188.86    230.22 o 
 -17   6   2     7930.58     7360.49    444.76 o 
 -16   6   2      735.50      601.80    102.30 o 
 -15   6   2    12487.43    12788.67    398.91 o 
 -14   6   2       22.22       59.15     54.61 o 
 -13   6   2    37128.69    36331.52   1021.75 o 
 -12   6   2     1621.68     1683.41    108.65 o 
 -11   6   2    22267.10    22616.55    350.26 o 
 -10   6   2      351.92      440.78     53.85 o 
  -9   6   2    40937.52    37578.44    562.65 o 
  -8   6   2     1064.05     1981.68    178.19 o 
  -7   6   2    90464.65    94321.34    618.39 o 
  -6   6   2     1959.13     2203.91    131.02 o 
  -5   6   2    42677.81    40663.52    463.80 o 
  -4   6   2     5283.31     5128.86    128.32 o 
  -2   6   2    16439.21    15416.01    218.36 o 
  -1   6   2    58405.40    57727.41    408.83 o 
   0   6   2    33884.00    32306.67    315.28 o 
   1   6   2    53057.43    54859.03    535.71 o 
   2   6   2    23944.98    26109.80    257.15 o 
   3   6   2    63786.63    66499.30    453.10 o 
   4   6   2    10382.52     9893.93    168.20 o 
   5   6   2    13055.52    13489.89    151.36 o 
   6   6   2    38243.11    39059.46    504.86 o 
   7   6   2    11022.84    11710.79    181.22 o 
   8   6   2    55332.53    55844.01    588.40 o 
   9   6   2      210.40      193.94     27.32 o 
  10   6   2    45900.21    45079.73    455.27 o 
  11   6   2      892.19     1013.02     73.76 o 
  12   6   2    24121.08    24933.18    464.18 o 
  13   6   2      440.85      471.71     62.45 o 
  14   6   2    29947.13    29383.79    460.97 o 
  15   6   2       54.03       77.74     17.78 o 
  16   6   2    17746.44    18218.06    506.94 o 
  17   6   2       69.56      109.46     74.10 o 
  18   6   2     7060.47     6126.22    387.65 o 
 -18   7   2     2345.20     1818.90    156.13 o 
 -17   7   2     4679.02     4531.73    226.27 o 
 -16   7   2     1160.12      874.34    107.40 o 
 -15   7   2     2905.37     2725.61    173.34 o 
 -14   7   2     2051.24     1761.86    305.54 o 
 -13   7   2      299.11      332.03     59.15 o 
 -12   7   2      285.57      180.11     35.10 o 
 -11   7   2     3699.07     4114.17    163.77 o 
 -10   7   2     1816.99     1538.48    204.13 o 
  -9   7   2      849.20      866.92    118.42 o 
  -8   7   2     8084.77     8970.86    159.65 o 
  -7   7   2     1193.80     1070.08     79.47 o 
  -6   7   2    10432.49     9899.40    193.77 o 
  -5   7   2    12329.08    11430.07    161.75 o 
  -4   7   2    16169.82    15230.99    223.19 o 
  -3   7   2    24123.33    21369.30    299.17 o 
  -2   7   2    16815.23    17086.13    241.10 o 
  -1   7   2    17151.30    15473.87    218.06 o 
   0   7   2     9392.19    10419.77    234.35 o 
   1   7   2    46668.71    46022.57    433.00 o 
   2   7   2    10612.24    11394.74    142.28 o 
   3   7   2      688.60      958.13     81.66 o 
   4   7   2      240.01      302.65     38.29 o 
   5   7   2      479.02      465.24     78.04 o 
   6   7   2    14054.75    14508.08    315.25 o 
   7   7   2      498.95      388.01     81.13 o 
   8   7   2     1477.44     2001.23     81.70 o 
   9   7   2      530.79      429.60     45.87 o 
  10   7   2     1194.65     1100.03     65.56 o 
  11   7   2      414.66      394.11     43.95 o 
  12   7   2      168.83      257.28     48.48 o 
  13   7   2     1732.15     1578.81     67.39 o 
  14   7   2     2666.04     2644.14    147.81 o 
  15   7   2     1562.13     1329.24    108.14 o 
  16   7   2     1444.89     1461.32    400.27 o 
  17   7   2      480.40      339.92    193.37 o 
  18   7   2     4005.43     3586.75    200.54 o 
 -18   8   2     2544.89     2540.41    184.01 o 
 -17   8   2     2955.76     2876.19    207.25 o 
 -16   8   2     2127.38     1528.58    114.94 o 
 -15   8   2      586.77      498.80    105.99 o 
 -14   8   2     2510.00     2406.21    206.56 o 
 -13   8   2      717.03      747.98    125.04 o 
 -12   8   2     3544.15     3583.15    165.93 o 
 -11   8   2      961.38     1105.40     96.64 o 
 -10   8   2      658.26      697.12    105.71 o 
  -9   8   2     3177.71     3141.24    142.80 o 
  -8   8   2      932.37     1218.96     81.18 o 
  -7   8   2    17976.94    17157.18    233.14 o 
  -6   8   2     1232.94     1870.23    111.77 o 
  -5   8   2     5753.07     5352.91    128.74 o 
  -4   8   2      968.30     1349.52     64.51 o 
  -3   8   2    34001.06    36050.61    361.27 o 
  -2   8   2     4773.78     4852.35    103.77 o 
  -1   8   2     2936.01     2623.29     75.68 o 
   0   8   2      191.31      469.75     98.05 o 
   1   8   2    79166.52    80094.98   1005.66 o 
   2   8   2    13259.15    13086.87    280.04 o 
   3   8   2    37717.52    34202.50    631.73 o 
   4   8   2      132.66      165.74     24.76 o 
   5   8   2    15862.63    15053.06    275.78 o 
   6   8   2     7119.02     7364.86    551.21 o 
   7   8   2     8147.51     6871.16    401.47 o 
   8   8   2     4345.50     4457.15    205.81 o 
   9   8   2     1097.28     1180.73    206.34 o 
  10   8   2     3897.89     3395.58    197.94 o 
  11   8   2     2657.18     2270.28    127.88 o 
  12   8   2     4542.08     4464.64    113.06 o 
  13   8   2     1755.82     1541.99     65.94 o 
  14   8   2     1311.40     1469.32    183.71 o 
  15   8   2      522.89      491.18     78.51 o 
  16   8   2     4895.99     4839.75    228.48 o 
  17   8   2     1086.79      767.56    269.57 o 
  18   8   2      917.39      591.48    226.87 o 
 -18   9   2     1822.97     1950.90    155.02 o 
 -17   9   2     7175.25     6720.65    290.16 o 
 -16   9   2    10168.82    10221.29    252.88 o 
 -15   9   2      776.22      616.19    105.06 o 
 -14   9   2    14726.57    14454.21    417.24 o 
 -13   9   2     9515.80     9665.56    303.83 o 
 -12   9   2    26275.26    28023.22    510.23 o 
 -11   9   2     5871.34     5865.06    188.22 o 
 -10   9   2    11832.02    11745.97    242.40 o 
  -9   9   2       22.23      107.26     38.02 o 
  -8   9   2    30647.50    31761.82    463.54 o 
  -7   9   2     1618.04     1447.20    105.32 o 
  -6   9   2    19532.76    18993.83    252.05 o 
  -5   9   2     1857.34     1583.97    112.09 o 
  -4   9   2     6450.92     6809.90    142.92 o 
  -3   9   2    21221.41    22766.79    225.52 o 
  -2   9   2    24479.90    24358.21    409.66 o 
  -1   9   2    37580.28    38924.85    407.20 o 
   0   9   2    32410.76    32892.01    507.65 o 
   1   9   2    76914.36    75095.17    694.76 o 
   2   9   2    45464.94    45897.29    441.40 o 
   3   9   2    32230.44    28824.45    286.19 o 
   4   9   2     1140.99      835.23     51.94 o 
   5   9   2    43367.38    43091.80    750.46 o 
   6   9   2    29823.74    29657.65    827.52 o 
   7   9   2    26694.93    26634.19    743.10 o 
   8   9   2    14012.27    14356.03    370.16 o 
   9   9   2     5381.70     5889.80    278.08 o 
  10   9   2     4085.32     4401.84    250.10 o 
  11   9   2    22652.17    23886.78    533.79 o 
  12   9   2     2536.73     2257.17    151.82 o 
  13   9   2    17669.65    17407.04    486.61 o 
  14   9   2      172.33       92.65     71.88 o 
  15   9   2    19332.62    20103.53    785.10 o 
  16   9   2       73.26       17.41     48.97 o 
  17   9   2     8082.13     7899.60    296.33 o 
  18   9   2     1570.98     1311.67    418.18 o 
 -18  10   2      574.89      316.15    150.88 o 
 -17  10   2     2706.19     2061.73    474.18 o 
 -16  10   2     2528.12     2005.50    202.19 o 
 -15  10   2      849.88      910.19     98.94 o 
 -14  10   2       45.95       32.03     24.43 o 
 -13  10   2     5258.66     5496.51    219.47 o 
 -12  10   2      474.96      613.87     94.29 o 
 -11  10   2     1246.43     1220.35    118.69 o 
 -10  10   2      140.89      331.72     52.42 o 
  -9  10   2     3271.47     3025.03    108.97 o 
  -8  10   2     5292.83     6044.43    152.35 o 
  -7  10   2    14150.32    14106.19    222.49 o 
  -6  10   2     1114.94     1997.71     85.02 o 
  -5  10   2    16249.05    17673.97    221.90 o 
  -4  10   2      207.64      191.37     28.27 o 
  -3  10   2    23907.58    24390.04    211.61 o 
  -2  10   2     1185.64     1481.29    110.62 o 
  -1  10   2     7551.54     7560.89    151.41 o 
   0  10   2      420.16      649.58     89.72 o 
   1  10   2     4579.46     4574.21    123.91 o 
   2  10   2      857.01      858.56     47.52 o 
   3  10   2     5172.93     5290.85    111.85 o 
   4  10   2    13018.75    13164.76    155.68 o 
   5  10   2       63.95      236.71    145.74 o 
   6  10   2      404.40      374.27     84.89 o 
   7  10   2     1316.35     1049.00    493.28 o 
   8  10   2     1745.21     1426.79    164.35 o 
   9  10   2      714.01      464.70    103.76 o 
  10  10   2     8929.99     8000.95    348.05 o 
  11  10   2     2485.47     1973.75    306.01 o 
  12  10   2     1008.98      897.92    182.38 o 
  13  10   2     3644.78     3085.72    180.53 o 
  14  10   2     3762.84     3749.14    294.14 o 
  15  10   2      969.79     1180.91    375.57 o 
  16  10   2     2976.87     3160.65    201.08 o 
  17  10   2      139.93      -39.13     74.68 o 
 -17  11   2       35.06       82.10     69.19 o 
 -16  11   2     3305.58     3239.76    367.14 o 
 -15  11   2       36.49       22.52     37.67 o 
 -14  11   2     1798.42     1673.15    165.13 o 
 -13  11   2       59.69       66.56     22.96 o 
 -12  11   2     6841.32     7139.21    296.92 o 
 -11  11   2      165.48      241.20     50.58 o 
 -10  11   2    27228.70    27755.27    249.07 o 
  -9  11   2     2666.59     2790.12    162.82 o 
  -8  11   2    14594.54    16335.23    275.77 o 
  -7  11   2     1190.07     1506.47    118.14 o 
  -6  11   2    35776.39    32761.51    637.60 o 
  -5  11   2       33.27      173.65     32.73 o 
  -4  11   2    26039.86    25132.51    314.35 o 
  -3  11   2        8.04      159.16     23.85 o 
  -2  11   2    11538.56    10811.67    125.78 o 
  -1  11   2       60.85      136.56     25.09 o 
   0  11   2     2122.08     2834.14     61.63 o 
   1  11   2       50.25      107.93     21.66 o 
   2  11   2     1103.94     1473.62     61.04 o 
   3  11   2      179.06      130.97     30.73 o 
   4  11   2     4156.37     4885.98    184.98 o 
   5  11   2     3390.97     3243.54     84.51 o 
   6  11   2     1910.54     1691.71    304.01 o 
   7  11   2    12020.82    10873.16    290.48 o 
   8  11   2      634.76      929.40    174.92 o 
   9  11   2    15926.71    14804.83    297.93 o 
  10  11   2     1325.72     1526.08    264.87 o 
  11  11   2    14073.16    12950.66    557.19 o 
  12  11   2     1431.80     1334.51    185.88 o 
  13  11   2     6101.34     6070.65    365.80 o 
  14  11   2      292.17      301.11    115.64 o 
  15  11   2     7025.68     6863.81    446.68 o 
  16  11   2      135.92      127.44     68.56 o 
  17  11   2     4019.41     3723.75    235.89 o 
 -17  12   2     4210.23     4022.16    234.84 o 
 -16  12   2     5945.77     6495.64    291.90 o 
 -15  12   2     6098.45     6191.73    270.52 o 
 -14  12   2     2857.86     2627.00    193.77 o 
 -13  12   2    16409.13    17481.97    463.06 o 
 -12  12   2     5508.24     6138.31    216.18 o 
 -11  12   2     2839.01     3206.05    201.18 o 
 -10  12   2      595.38      461.69     67.74 o 
  -9  12   2      376.47      632.44     96.48 o 
  -8  12   2     6414.28     5906.97    148.51 o 
  -7  12   2    13964.84    14241.92    247.08 o 
  -6  12   2     1603.41     1374.90     96.23 o 
  -5  12   2      273.95      400.91     51.67 o 
  -4  12   2     4715.90     5146.37    133.98 o 
  -3  12   2    21407.90    22364.96    270.02 o 
  -2  12   2    33058.48    31510.81    392.23 o 
  -1  12   2    25206.14    25556.55    313.22 o 
   0  12   2    63098.18    62848.30    406.06 o 
   1  12   2   121603.51   125300.09   1472.73 o 
   2  12   2    43010.67    43698.37    494.36 o 
   3  12   2    62394.13    62456.25    389.29 o 
   4  12   2    53552.62    56556.55    435.80 o 
   5  12   2    20998.52    21828.11    266.72 o 
   6  12   2    44013.98    46451.21    718.79 o 
   7  12   2    38508.46    39806.61    553.72 o 
   8  12   2     6662.83     6036.77    365.21 o 
   9  12   2     9017.01     8688.85    303.16 o 
  10  12   2     9340.56     9054.48    291.84 o 
  11  12   2     6309.64     5851.05    724.89 o 
  12  12   2    12373.60    11982.58    665.27 o 
  13  12   2       25.36       13.88     71.67 o 
  14  12   2     3763.05     3339.54    310.93 o 
  15  12   2       53.91      -53.62     58.58 o 
  16  12   2     5561.03     5235.35    259.16 o 
  17  12   2     3379.21     3452.89    760.19 o 
 -17  13   2      631.48      430.07    186.15 o 
 -16  13   2     3456.16     2842.59    339.64 o 
 -15  13   2     1188.28      907.10    397.55 o 
 -14  13   2     1236.69     1189.13     96.17 o 
 -13  13   2      594.93      539.48     90.00 o 
 -12  13   2     6651.19     7818.83    250.65 o 
 -11  13   2       85.17      214.29     53.38 o 
 -10  13   2     4208.34     3692.96    149.79 o 
  -9  13   2       30.11       76.02     29.92 o 
  -8  13   2    35271.30    36388.30    496.81 o 
  -7  13   2     1953.90     2230.02    151.20 o 
  -6  13   2     5139.37     4791.85    134.45 o 
  -5  13   2      633.88      773.22     87.99 o 
  -4  13   2    27485.58    27625.38    346.36 o 
  -3  13   2     2999.25     2779.17    120.24 o 
  -2  13   2     1846.47     2083.66     73.32 o 
  -1  13   2     3263.57     2854.40     76.08 o 
   0  13   2      489.46      411.72     55.16 o 
   1  13   2      108.01      147.96     31.00 o 
   2  13   2     2206.00     1785.67     95.92 o 
   3  13   2     3943.31     3763.30    247.03 o 
   4  13   2     4491.14     4483.32    266.68 o 
   5  13   2      169.54      153.74     30.51 o 
   6  13   2      266.57      414.07     97.47 o 
   7  13   2    15355.38    15853.21    519.75 o 
   8  13   2     4421.92     3225.27    170.90 o 
   9  13   2    10320.62    11306.22    349.77 o 
  10  13   2        9.08      -66.12     89.56 o 
  11  13   2    16266.07    14985.08    603.17 o 
  12  13   2      440.20      517.90    166.73 o 
  13  13   2     4530.08     4768.75    291.71 o 
  14  13   2      360.39      423.62    165.22 o 
  15  13   2     8087.67     8058.38    475.27 o 
  16  13   2     1601.01     1496.47    537.65 o 
  17  13   2      870.31      475.92    156.72 o 
 -17  14   2     4683.17     4432.06    291.31 o 
 -16  14   2     1533.68     1370.01    355.48 o 
 -15  14   2     6666.38     5943.12    282.65 o 
 -14  14   2     1168.98     1169.41    140.39 o 
 -13  14   2     6592.19     5918.56    236.20 o 
 -12  14   2     2395.29     2429.59    162.14 o 
 -11  14   2    27145.92    28120.94    504.53 o 
 -10  14   2      714.32      572.14     81.22 o 
  -9  14   2    23798.71    23594.56    403.48 o 
  -8  14   2     3150.94     3334.87    172.07 o 
  -7  14   2    24011.75    22304.00    336.61 o 
  -6  14   2    14110.94    14342.47    252.49 o 
  -5  14   2    48096.70    48608.52   1038.77 o 
  -4  14   2     5464.51     5548.93    155.23 o 
  -3  14   2     4703.73     5687.89    138.23 o 
  -2  14   2    17642.41    18029.81    243.42 o 
  -1  14   2      221.31      250.65     43.64 o 
   0  14   2     1040.52     1163.30    115.51 o 
   1  14   2      802.95      631.27     73.87 o 
   2  14   2     1191.39     1306.39     75.66 o 
   3  14   2      263.92      389.20     67.28 o 
   4  14   2     9212.73    10087.68    224.93 o 
   5  14   2     2194.73     2558.96     53.09 o 
   6  14   2    11418.65    12126.67    327.44 o 
   7  14   2     5748.06     5621.52    241.00 o 
   8  14   2    56989.19    59337.71   1621.40 o 
   9  14   2      272.07      243.94     67.10 o 
  10  14   2    34032.69    33129.25    951.57 o 
  11  14   2      650.74      501.02    145.03 o 
  12  14   2    15120.79    15711.32    690.05 o 
  13  14   2     1543.36     1448.13    409.68 o 
  14  14   2     9396.34     9539.57    830.74 o 
  15  14   2      418.98      286.29    164.44 o 
  16  14   2     2847.97     1924.97    159.79 o 
  17  14   2     1037.53      845.18    454.02 o 
 -17  15   2     9928.58     9549.18    367.09 o 
 -16  15   2     2039.10     1430.73    412.35 o 
 -15  15   2     8812.34     8371.38    370.79 o 
 -14  15   2     4258.47     3800.20    773.64 o 
 -13  15   2     6020.05     5630.91    220.57 o 
 -12  15   2     3554.72     3455.11     96.07 o 
 -11  15   2     2524.24     2535.12    185.33 o 
 -10  15   2      925.05      871.46     99.05 o 
  -9  15   2     5042.97     5298.50    142.21 o 
  -8  15   2     3323.74     3605.31    112.58 o 
  -7  15   2     7017.57     7502.72    325.54 o 
  -6  15   2     7263.42     7308.27    184.13 o 
  -5  15   2     7297.44     6847.95    166.47 o 
  -4  15   2    12995.75    13377.39    263.00 o 
  -3  15   2    27550.88    27511.95    408.22 o 
  -2  15   2    28603.62    29261.50    332.15 o 
  -1  15   2    65283.32    69859.19    633.64 o 
   0  15   2    53433.58    53281.73    563.12 o 
   1  15   2    44845.38    49643.05    509.16 o 
   2  15   2    46715.32    47539.52    485.98 o 
   3  15   2    50375.42    49383.54    514.76 o 
   4  15   2    12022.74    11697.38    230.36 o 
   5  15   2    34797.52    34568.04    472.71 o 
   6  15   2    29122.48    29702.00    494.63 o 
   7  15   2    17573.35    19504.68    510.65 o 
   8  15   2     9936.24     8692.79    587.98 o 
   9  15   2     2333.10     2778.37    341.68 o 
  10  15   2     7347.33     6627.36    583.44 o 
  11  15   2     2780.36     3731.96    714.82 o 
  12  15   2     1788.74     1718.71    448.51 o 
  13  15   2     3066.63     3001.43   1010.89 o 
  14  15   2       48.25      188.63    124.43 o 
  15  15   2     1130.55     1232.32    363.49 o 
  16  15   2     1722.37     1514.18    439.98 o 
 -16  16   2      586.09      515.76    162.87 o 
 -15  16   2     1517.53      961.55    288.02 o 
 -14  16   2     1487.20     1215.95    384.66 o 
 -13  16   2     5734.62     5459.40    202.11 o 
 -12  16   2       61.08       66.93     22.82 o 
 -11  16   2    19334.47    19155.35    405.82 o 
 -10  16   2      343.77      387.60     75.50 o 
  -9  16   2    25649.76    25924.29    464.60 o 
  -8  16   2     7575.72     7403.47    192.03 o 
  -7  16   2    46132.40    47117.82    524.66 o 
  -6  16   2     1428.78     1396.89    135.60 o 
  -5  16   2    14552.48    14095.38    243.33 o 
  -4  16   2     1254.90     1518.19    123.16 o 
  -3  16   2    14316.21    13494.29    220.75 o 
  -2  16   2    13473.65    13213.06    221.68 o 
  -1  16   2     2095.24     2601.45     95.83 o 
   0  16   2      748.28      785.75    105.12 o 
   1  16   2    11712.87    12979.54    349.75 o 
   2  16   2     2095.37     2541.46    122.65 o 
   3  16   2     8138.16     7128.63    184.04 o 
   4  16   2      194.04      553.15     71.18 o 
   5  16   2    13497.91    15867.85    307.18 o 
   6  16   2     5454.26     5383.08    154.86 o 
   7  16   2     3654.81     4209.31    893.51 o 
   8  16   2    16922.26    18265.53    439.14 o 
   9  16   2      923.06      904.24    228.09 o 
  10  16   2    20552.69    19402.29    768.76 o 
  11  16   2     1394.76     1020.70    317.35 o 
  12  16   2    10850.93    10250.42    610.78 o 
  13  16   2       74.86       29.01     68.65 o 
  14  16   2    12524.33    12668.79    635.90 o 
  15  16   2     4426.15     4319.42    241.22 o 
  16  16   2     7739.09     7832.17    325.47 o 
 -16  17   2     3368.74     2950.55    213.66 o 
 -15  17   2      104.19       86.29     64.24 o 
 -14  17   2     9061.29     8391.08    378.30 o 
 -13  17   2      553.95      620.57    253.72 o 
 -12  17   2    13328.77    12568.08    391.74 o 
 -11  17   2       10.95       62.55     40.35 o 
 -10  17   2    41376.47    43609.64    661.93 o 
  -9  17   2     7158.43     7348.50    244.81 o 
  -8  17   2    24903.94    23444.38    356.97 o 
  -7  17   2     4189.03     4432.08    166.86 o 
  -6  17   2    41315.37    43939.45    542.53 o 
  -5  17   2    17612.96    17905.37    341.64 o 
  -4  17   2    29191.85    27885.80    392.28 o 
  -3  17   2     7982.72     7616.56    186.95 o 
  -2  17   2     8365.12     8642.80    215.24 o 
  -1  17   2     4391.30     3561.35    202.42 o 
   0  17   2      577.00      764.42     92.31 o 
   1  17   2     1165.75     1257.61    106.91 o 
   2  17   2     9928.48    10607.67    192.67 o 
   3  17   2      886.46     1292.17    135.42 o 
   4  17   2      323.12      276.79     40.42 o 
   5  17   2     1351.44     1392.99     65.77 o 
   6  17   2    22596.56    21762.46    353.63 o 
   7  17   2    11661.33    11657.71    381.41 o 
   8  17   2      304.87      272.44     65.56 o 
   9  17   2    19580.02    20603.78    822.78 o 
  10  17   2     2067.51     2131.08    548.95 o 
  11  17   2    13989.37    14757.93    659.54 o 
  12  17   2      367.58      268.22    145.54 o 
  13  17   2    15684.39    17084.85   1015.46 o 
  14  17   2        5.85       45.64     60.76 o 
  15  17   2     8230.91     7621.97    401.02 o 
  16  17   2      628.43      474.93    183.53 o 
 -16  18   2    10161.77     9084.83    405.16 o 
 -15  18   2     1173.19     1204.79    346.60 o 
 -14  18   2    11512.12    11653.20    395.35 o 
 -13  18   2     2373.44     2680.32    196.90 o 
 -12  18   2    10223.45    10015.09    312.86 o 
 -11  18   2     2681.42     2846.96    121.67 o 
 -10  18   2     3401.29     3361.14    114.17 o 
  -9  18   2     3806.77     4126.73    234.66 o 
  -8  18   2     2166.56     2217.04     92.37 o 
  -7  18   2    11675.14    11244.06    234.48 o 
  -6  18   2     1598.41     1824.43    141.50 o 
  -5  18   2    25518.79    25671.57    430.97 o 
  -4  18   2    21638.67    21644.78    346.27 o 
  -3  18   2    17447.15    18184.83    294.50 o 
  -2  18   2    22919.11    22386.63    326.80 o 
  -1  18   2    30253.57    31009.21    439.51 o 
   0  18   2    40465.80    41332.24    688.19 o 
   1  18   2    37879.57    37816.82    753.14 o 
   2  18   2    25093.28    26549.56    374.21 o 
   3  18   2    41280.36    42822.57    444.82 o 
   4  18   2    20282.31    22042.02    326.57 o 
   5  18   2    16990.10    17879.11    301.78 o 
   6  18   2    10166.23     9891.54    201.91 o 
   7  18   2    15944.50    16348.11    480.02 o 
   8  18   2      562.41      803.16    253.32 o 
   9  18   2    20073.87    19353.06    793.38 o 
  10  18   2     2337.46     2617.36    573.34 o 
  11  18   2     5475.90     4821.94    332.45 o 
  12  18   2      457.46      436.55    161.92 o 
  13  18   2     1103.88      894.13    301.97 o 
  14  18   2     1601.01     1372.81    483.86 o 
  15  18   2     1025.35      512.90    218.91 o 
  16  18   2     1399.58     1064.72    415.56 o 
 -15  19   2     1865.13     1578.55    663.34 o 
 -14  19   2     5644.05     4820.08    259.59 o 
 -13  19   2     2557.53     2366.59    363.78 o 
 -12  19   2    13624.10    12940.28    800.64 o 
 -11  19   2       56.91      101.68     28.71 o 
 -10  19   2    18791.14    19121.54    433.89 o 
  -9  19   2      993.55      811.19    113.87 o 
  -8  19   2    28400.42    28412.23    491.35 o 
  -7  19   2     8868.58     8916.49    259.83 o 
  -6  19   2    11929.66    11947.44    285.64 o 
  -5  19   2     3320.10     3348.63    206.05 o 
  -4  19   2     9417.50    10219.16    219.25 o 
  -3  19   2    12988.34    12963.72    286.00 o 
  -2  19   2      943.35     1113.81    124.57 o 
  -1  19   2    14344.67    14056.69    279.80 o 
   0  19   2      990.52      765.34    109.42 o 
   1  19   2      486.30      617.26     75.58 o 
   2  19   2      873.68      967.99    113.81 o 
   3  19   2      365.83      442.49     72.23 o 
   4  19   2     6864.51     7076.65    196.15 o 
   5  19   2    10823.95    10535.25    237.99 o 
   6  19   2     1614.59     1580.17     93.43 o 
   7  19   2    13404.61    13314.62    810.27 o 
   8  19   2     6360.17     6797.10    536.60 o 
   9  19   2    30801.93    30364.48    919.69 o 
  10  19   2      714.22      867.36    281.18 o 
  11  19   2    12660.96    13279.99    754.89 o 
  12  19   2      167.08       62.28     59.49 o 
  13  19   2    12516.10    12494.64    607.62 o 
  14  19   2        3.56      -11.64     51.74 o 
  15  19   2     7721.45     7937.90    341.35 o 
 -15  20   2     2769.12     1862.67    593.91 o 
 -14  20   2      108.16      121.82     78.41 o 
 -13  20   2     5383.38     5108.18    268.37 o 
 -12  20   2      527.96      491.35    255.88 o 
 -11  20   2    15213.10    15036.53    431.96 o 
 -10  20   2      428.40      349.06     68.81 o 
  -9  20   2    23320.69    23323.35    703.64 o 
  -8  20   2      295.41      351.94     61.99 o 
  -7  20   2    32443.34    33101.80    429.30 o 
  -6  20   2     3578.87     4106.78    129.09 o 
  -5  20   2    53642.30    54359.03    771.14 o 
  -4  20   2     1586.51     1616.52    138.58 o 
  -3  20   2    19880.72    19431.03    348.51 o 
  -2  20   2      369.88      455.15     75.25 o 
  -1  20   2    12380.10    11800.07    496.33 o 
   0  20   2     4000.40     3894.57    277.96 o 
   1  20   2     2619.36     2438.75    169.74 o 
   2  20   2      327.93      487.21    109.13 o 
   3  20   2       92.64      125.09     32.35 o 
   4  20   2     1701.63     1626.05    147.37 o 
   5  20   2     6760.44     6231.42    173.82 o 
   6  20   2     1405.87     1691.85    324.76 o 
   7  20   2     4440.15     4744.61    127.98 o 
   8  20   2     3794.48     2748.42    230.25 o 
   9  20   2      530.65      461.31    152.72 o 
  10  20   2    11327.68    12347.87    619.55 o 
  11  20   2     1003.62     1014.18    324.20 o 
  12  20   2    18254.40    18684.67    818.78 o 
  13  20   2       70.65      124.88    145.06 o 
  14  20   2    16551.29    17085.43    663.97 o 
  15  20   2      168.60       24.00     67.99 o 
 -15  21   2    11205.56    11171.70    668.78 o 
 -14  21   2     3163.40     3041.35    212.92 o 
 -13  21   2     6170.06     6164.24    299.48 o 
 -12  21   2     1414.25      953.98    253.43 o 
 -11  21   2     3867.58     3762.53    382.61 o 
 -10  21   2     1417.07     1532.37    118.82 o 
  -9  21   2       72.30      157.14     46.26 o 
  -8  21   2     1087.55     1019.15    103.35 o 
  -7  21   2     2632.48     2295.79    104.83 o 
  -6  21   2     2641.23     2969.79    176.22 o 
  -5  21   2     5628.30     5404.32    197.88 o 
  -4  21   2    13307.49    12874.10    270.67 o 
  -3  21   2    20664.56    19918.36    318.27 o 
  -2  21   2    15605.96    15618.58    268.49 o 
  -1  21   2    17329.16    18854.09    335.40 o 
   0  21   2    32993.67    33567.36    531.86 o 
   1  21   2    32082.93    32364.65    391.44 o 
   2  21   2    40057.54    41553.86    688.56 o 
   3  21   2    13233.57    13846.12    286.97 o 
   4  21   2    64302.47    67169.46    757.00 o 
   5  21   2    26788.04    27679.67    582.31 o 
   6  21   2    16083.57    16363.99    339.83 o 
   7  21   2    12979.97    13408.94    268.98 o 
   8  21   2    23238.37    23208.61    895.36 o 
   9  21   2     9859.55     9767.44    632.60 o 
  10  21   2     1872.73     2165.59    566.96 o 
  11  21   2     2027.35     1884.99    410.79 o 
  12  21   2      256.44      406.76    197.78 o 
  13  21   2      332.45      365.97    127.51 o 
  14  21   2     2187.41     1987.85    716.00 o 
  15  21   2      407.33      331.81    118.83 o 
 -14  22   2     2308.85     1644.33    577.47 o 
 -13  22   2    11458.25    10357.94    424.13 o 
 -12  22   2     1441.15     1401.05    523.63 o 
 -11  22   2     6905.55     6940.27    511.69 o 
 -10  22   2     1587.02     1354.61    154.47 o 
  -9  22   2    24197.42    24204.45    609.65 o 
  -8  22   2      869.12      919.41    128.26 o 
  -7  22   2    10178.59    10046.76    313.39 o 
  -6  22   2     2183.49     2112.48    184.89 o 
  -5  22   2     7009.76     7304.29    629.24 o 
  -4  22   2     4357.78     4881.43    198.65 o 
  -3  22   2     8070.54     8079.32    203.91 o 
  -2  22   2    14844.74    14445.29    370.51 o 
  -1  22   2     3633.58     3383.45    170.92 o 
   0  22   2     7882.88     7410.15    344.42 o 
   1  22   2      834.13      974.41     98.22 o 
   2  22   2     4058.53     3861.98    136.17 o 
   3  22   2      143.93      155.79     41.96 o 
   4  22   2       53.23      -44.88     44.88 o 
   5  22   2     2141.11     2190.46    197.22 o 
   6  22   2     5711.25     5860.44    288.87 o 
   7  22   2     6279.98     6413.59    212.49 o 
   8  22   2     2186.60     2088.23    358.22 o 
   9  22   2     2953.12     3411.38    717.60 o 
  10  22   2     9473.31     9659.48    590.07 o 
  11  22   2     2566.74     2043.67    187.93 o 
  12  22   2     7591.12     7774.96    339.29 o 
  13  22   2       66.96      139.34     67.99 o 
  14  22   2     9522.47     9725.11    665.53 o 
 -13  23   2      291.06      428.92    214.98 o 
 -12  23   2     9227.14     8255.20   1172.65 o 
 -11  23   2     3086.51     3017.38    208.10 o 
 -10  23   2    12691.90    12512.22    791.18 o 
  -9  23   2      145.13      166.12     32.16 o 
  -8  23   2    10855.79    10933.47    322.71 o 
  -7  23   2      967.87      841.05    132.48 o 
  -6  23   2    22106.92    22560.90    609.09 o 
  -5  23   2     6694.73     6430.57    313.98 o 
  -4  23   2     8898.79     8706.71    228.46 o 
  -3  23   2     4920.93     4861.97    210.17 o 
  -2  23   2    17330.33    16191.49    310.41 o 
  -1  23   2      831.87     1157.04    119.98 o 
   0  23   2    19638.66    19189.89    330.47 o 
   1  23   2     8273.14     8048.94    232.49 o 
   2  23   2     2675.99     2419.85     93.31 o 
   3  23   2      857.39      753.53     99.86 o 
   4  23   2      410.01      392.85     65.28 o 
   5  23   2      889.05      664.10    145.13 o 
   6  23   2     2788.15     2594.93    428.70 o 
   7  23   2    13765.26    14188.44    315.98 o 
   8  23   2     2020.91     1779.25    442.93 o 
   9  23   2     8786.88     8534.97    786.84 o 
  10  23   2     6316.94     5849.22    960.93 o 
  11  23   2    16573.50    16571.48    759.48 o 
  12  23   2     1935.05     1647.75    409.38 o 
  13  23   2    19522.27    21091.15    814.32 o 
  14  23   2        4.91       57.18     73.25 o 
 -13  24   2     2037.42     1584.60    672.42 o 
 -12  24   2     5222.74     4627.14    855.01 o 
 -11  24   2     2806.97     2405.99    500.73 o 
 -10  24   2     4446.63     4669.74    258.06 o 
  -9  24   2     1295.61     1143.89    153.46 o 
  -8  24   2        9.18       39.06     20.14 o 
  -7  24   2      464.31      386.95     78.18 o 
  -6  24   2     1764.44     1599.49    214.30 o 
  -5  24   2     5853.18     6257.67    342.76 o 
  -4  24   2    11461.32    12483.86    380.45 o 
  -3  24   2     2226.32     2568.07    204.69 o 
  -2  24   2    17425.06    16427.03    318.22 o 
  -1  24   2    13450.75    13533.16    397.58 o 
   0  24   2    16652.57    17328.88    329.59 o 
   1  24   2    19060.42    19505.19    374.22 o 
   2  24   2    23077.00    23433.15    416.93 o 
   3  24   2    46914.06    47977.38    658.59 o 
   4  24   2    10692.68    10741.07    333.13 o 
   5  24   2    31990.71    33977.28    736.13 o 
   6  24   2    12698.75    12909.70    302.57 o 
   7  24   2    15805.28    16552.88    428.89 o 
   8  24   2     7942.49     8344.77    640.04 o 
   9  24   2    11182.75    11473.24    724.08 o 
  10  24   2     3468.02     2751.57    523.70 o 
  11  24   2      605.97      432.88    161.79 o 
  12  24   2      648.81      627.23    205.06 o 
  13  24   2      425.40      403.65    180.34 o 
 -13  25   2      186.80      164.29    108.66 o 
 -12  25   2     7253.96     5216.57    473.05 o 
 -11  25   2       87.90      174.97    155.33 o 
 -10  25   2     8408.82     8324.67    462.53 o 
  -9  25   2     1691.34     1714.32    119.09 o 
  -8  25   2    18413.76    18925.44    553.33 o 
  -7  25   2      271.15      300.30     61.23 o 
  -6  25   2    12207.28    12024.18    327.41 o 
  -5  25   2     1578.31     1341.51    192.86 o 
  -4  25   2    15924.81    15935.71    350.73 o 
  -3  25   2      282.50      169.81     82.89 o 
  -2  25   2     4399.56     4503.33    161.67 o 
  -1  25   2     2216.44     2264.50    237.92 o 
   0  25   2     5705.31     5111.94    203.38 o 
   1  25   2      123.72      128.65     56.92 o 
   2  25   2      202.37      172.49     43.04 o 
   3  25   2     1274.50     1100.34    513.56 o 
   4  25   2     2061.48     2170.82    202.78 o 
   5  25   2      448.11      404.48    105.92 o 
   6  25   2     3591.99     3457.20    132.77 o 
   7  25   2      285.80      280.83    109.06 o 
   8  25   2     2119.02     1773.88    532.40 o 
   9  25   2     1149.39     1193.02    319.18 o 
  10  25   2     2791.69     2258.24    699.84 o 
  11  25   2     5017.40     4991.67    264.30 o 
  12  25   2        9.96        7.13     51.71 o 
  13  25   2     7648.91     7567.75    343.23 o 
 -12  26   2      606.83      496.19    157.86 o 
 -11  26   2    15529.85    16323.19    653.99 o 
 -10  26   2     1469.79     1321.17    345.02 o 
  -9  26   2     9788.82    10227.14    531.34 o 
  -8  26   2     1069.58     1228.26    220.46 o 
  -7  26   2    22206.62    22360.01    776.32 o 
  -6  26   2       83.81       88.86     38.23 o 
  -5  26   2    11439.38    11473.52    306.90 o 
  -4  26   2     5941.03     5729.83    197.09 o 
  -3  26   2     4944.07     4759.22    163.43 o 
  -2  26   2      221.28      239.97     51.49 o 
  -1  26   2     7129.00     7040.80    206.10 o 
   0  26   2     3021.59     2989.29    227.08 o 
   1  26   2     2581.74     2672.82    254.28 o 
   2  26   2       25.83      110.17     35.24 o 
   3  26   2      261.74      253.74     55.72 o 
   4  26   2     2136.14     2107.74    177.56 o 
   5  26   2     1632.20     1490.64    254.01 o 
   6  26   2     5608.77     4895.99    292.71 o 
   7  26   2     1730.74     1594.04    137.45 o 
   8  26   2    10686.71    10659.08    545.15 o 
   9  26   2     1780.59     1894.18    453.48 o 
  10  26   2     5967.80     5804.72    302.48 o 
  11  26   2      172.35      204.62    103.64 o 
  12  26   2    19649.17    19940.88   1086.80 o 
 -12  27   2     2287.67     1576.24    544.59 o 
 -11  27   2     3465.65     2431.67    808.46 o 
 -10  27   2     3116.27     3062.08    218.29 o 
  -9  27   2     2592.43     2301.72    589.58 o 
  -8  27   2     3262.21     3016.68    211.74 o 
  -7  27   2      796.85      608.84    108.24 o 
  -6  27   2     8295.70     8100.39    400.26 o 
  -5  27   2     6318.86     5934.84    255.45 o 
  -4  27   2     6333.12     6572.60    347.91 o 
  -3  27   2    21497.59    22399.87    550.47 o 
  -2  27   2    10255.65    10047.20    279.48 o 
  -1  27   2    33707.18    32232.75    636.40 o 
   0  27   2     3702.99     3482.24    276.45 o 
   1  27   2    22018.70    23495.99    402.53 o 
   2  27   2    16968.34    17784.74    487.30 o 
   3  27   2    25476.11    25669.65    560.10 o 
   4  27   2    14042.42    15159.54    413.52 o 
   5  27   2     8777.19     9961.29    477.74 o 
   6  27   2    11226.16    11691.02    486.34 o 
   7  27   2    10955.24    10960.65    541.76 o 
   8  27   2     7544.47     7513.15    496.22 o 
   9  27   2     6008.33     5604.54    287.93 o 
  10  27   2     4092.12     4303.64    935.63 o 
  11  27   2     1817.06     1397.73    330.04 o 
  12  27   2       36.94      102.95    123.39 o 
 -11  28   2     4331.54     4144.87    315.79 o 
 -10  28   2      410.89      438.94    258.10 o 
  -9  28   2     6162.98     5709.16    339.26 o 
  -8  28   2       89.60      195.73     50.93 o 
  -7  28   2     7987.95     8116.64    291.49 o 
  -6  28   2     1269.82      999.40    213.00 o 
  -5  28   2     8475.99     8189.89    404.62 o 
  -4  28   2     1645.98     1565.61    206.11 o 
  -3  28   2     5979.94     5351.31    241.10 o 
  -2  28   2     1092.81      906.21    155.02 o 
  -1  28   2     8467.57     8670.65    396.22 o 
   0  28   2      425.19      596.07     86.92 o 
   1  28   2     1106.45     1145.20    215.72 o 
   2  28   2      698.00      822.43    122.72 o 
   3  28   2       27.03       51.82     44.07 o 
   4  28   2     1493.62     1249.04    200.48 o 
   5  28   2     1884.74     1917.29    159.35 o 
   6  28   2     2091.31     1785.44    108.99 o 
   7  28   2     1458.23     1430.06    288.56 o 
   8  28   2     1410.53     1258.02    313.43 o 
   9  28   2     1672.35     1303.28    350.61 o 
  10  28   2     5906.57     5443.95    364.89 o 
  11  28   2      625.03      760.57    247.17 o 
 -10  29   2     8934.93     8261.59    355.29 o 
  -9  29   2      105.47       56.38     60.31 o 
  -8  29   2    12473.52    13064.17    477.88 o 
  -7  29   2      132.89       93.38     35.04 o 
  -6  29   2    16080.66    16736.72    509.70 o 
  -5  29   2      946.16      748.35    143.96 o 
  -4  29   2     2500.99     2103.96    301.71 o 
  -3  29   2      212.27      103.63     43.30 o 
  -2  29   2     4490.95     4165.32    255.67 o 
  -1  29   2      299.37      323.26     85.75 o 
   0  29   2     1042.83      862.35    264.76 o 
   1  29   2      148.66       73.27     39.19 o 
   2  29   2       94.62       79.02     41.10 o 
   3  29   2     4460.65     4325.01    167.93 o 
   4  29   2      372.18      340.69    100.66 o 
   5  29   2     3099.73     3180.89    116.45 o 
   6  29   2      186.02      175.88     50.79 o 
   7  29   2     7157.10     7884.85    327.01 o 
   8  29   2       25.47       62.04     81.18 o 
   9  29   2     3724.31     4021.94    307.65 o 
  10  29   2      105.44       58.74    108.95 o 
  -9  30   2     2221.46     1741.38    320.76 o 
  -8  30   2      423.98      287.83    117.20 o 
  -7  30   2     5843.74     4941.78    255.86 o 
  -6  30   2      313.09        7.22     41.99 o 
  -5  30   2     5335.56     5423.82    168.01 o 
  -4  30   2      732.85      416.90    102.25 o 
  -3  30   2     8693.21     9178.84    317.13 o 
  -2  30   2     6356.17     5719.43    260.34 o 
  -1  30   2     8146.41     7892.25    482.01 o 
   0  30   2     5225.88     5190.05    204.25 o 
   1  30   2     9408.80     9494.38    609.57 o 
   2  30   2    11970.55    11756.88    583.16 o 
   3  30   2    12278.26    13036.46    427.77 o 
   4  30   2     7553.06     7997.71    382.33 o 
   5  30   2     9471.10     9303.92    384.24 o 
   6  30   2     8005.78     7861.42    974.16 o 
   7  30   2     4816.07     4001.42    921.49 o 
   8  30   2    11760.69    12808.81    498.63 o 
   9  30   2     2871.65     2355.87    493.58 o 
  -9  31   2      574.64      630.04    191.16 o 
  -8  31   2     2116.87     1536.57    505.27 o 
  -7  31   2       77.80       66.35     74.49 o 
  -6  31   2     2744.11     2790.70    276.73 o 
  -5  31   2      166.06       99.46     68.46 o 
  -4  31   2     2048.66     1834.33    228.89 o 
  -3  31   2      110.48       54.79     39.70 o 
  -2  31   2     3187.37     2943.23    402.73 o 
  -1  31   2      218.64       94.80     64.47 o 
   0  31   2      492.62      486.43    120.73 o 
   1  31   2        6.77       66.27     62.00 o 
   2  31   2     1082.25      914.07    191.57 o 
   3  31   2      598.87      559.47    152.66 o 
   4  31   2       92.29       83.30     51.91 o 
   5  31   2     2037.61     1770.42    564.26 o 
   6  31   2      171.59      229.53    113.00 o 
   7  31   2     2056.22     1536.62    601.26 o 
   8  31   2       60.05      108.28    114.84 o 
  -7  32   2     2815.90     2802.85    210.02 o 
  -6  32   2        3.02       55.59     82.84 o 
  -5  32   2     3683.70     3396.19    558.32 o 
  -4  32   2      197.37      174.30     63.67 o 
  -3  32   2      819.12      729.74    171.04 o 
  -2  32   2       89.81       82.80     48.34 o 
  -1  32   2     4512.13     4266.48    189.62 o 
   0  32   2      128.82      131.57     47.87 o 
   1  32   2     1930.87     1734.11    278.20 o 
   2  32   2     2471.33     2264.61    231.81 o 
   3  32   2     1714.39     1724.91    224.18 o 
   4  32   2     1348.92     1023.89    231.66 o 
   5  32   2     2400.89     2219.84    662.85 o 
   6  32   2     3474.56     3436.50    616.64 o 
  -6  33   2     9619.66     9189.46    347.87 o 
  -5  33   2      333.28      291.25     70.39 o 
  -4  33   2     6024.88     6009.41    435.54 o 
  -3  33   2       89.28       84.68     35.23 o 
  -2  33   2     5966.71     5748.98    467.54 o 
  -1  33   2      556.47      515.61    134.83 o 
   0  33   2     2732.05     2437.60    301.31 o 
   1  33   2      973.50      858.30    167.27 o 
   2  33   2     1756.31     1354.63    217.98 o 
   3  33   2     4921.81     5078.79    157.84 o 
   4  33   2      779.15      564.35    225.46 o 
   5  33   2     2351.32     2241.19    505.65 o 
   6  33   2      231.09      129.77     90.49 o 
  -5  34   2      409.00      203.38    150.99 o 
  -4  34   2      998.75      863.53    202.67 o 
  -3  34   2     1214.36     1100.03    265.70 o 
  -2  34   2     3059.96     2945.13    440.73 o 
  -1  34   2       62.02      102.18     50.09 o 
   0  34   2     1245.40     1021.73    215.95 o 
   1  34   2      870.36      468.73    108.08 o 
   2  34   2     2505.94     2469.35    190.94 o 
   3  34   2      445.58      290.75     94.87 o 
   4  34   2      895.43      589.58    168.00 o 
   5  34   2     1125.39      693.42    305.46 o 
  -2  35   2     2443.11     2193.36    231.81 o 
  -1  35   2     7719.21     8025.77    205.62 o 
   0  35   2     5329.67     5246.23    348.13 o 
   1  35   2     6161.98     6278.45    384.04 o 
   2  35   2     4049.27     3751.08    350.76 o 
 -18   1   3      363.59      207.86     68.99 o 
 -17   1   3     4617.01     4325.06    321.82 o 
 -16   1   3      280.78      340.13     95.78 o 
 -15   1   3     5065.50     4776.54    311.17 o 
 -14   1   3     1322.44     1758.50    235.80 o 
 -13   1   3     9469.34     9118.49    280.00 o 
 -12   1   3     2718.23     3070.19    182.34 o 
 -11   1   3    15949.99    15867.46    315.72 o 
 -10   1   3    10165.75    10975.36    269.39 o 
  -9   1   3     4646.63     5303.48    152.45 o 
  -8   1   3    57531.48    56049.54    591.78 o 
  -7   1   3     5390.72     5067.38    140.40 o 
  -6   1   3    37160.12    37177.49    439.20 o 
  -5   1   3      878.56      925.09     88.69 o 
  -4   1   3    27693.57    26322.27    279.17 o 
  -3   1   3     5634.65     5533.83    149.54 o 
  -2   1   3    13580.52    14942.64    228.43 o 
  -1   1   3    16160.07    15060.43    212.36 o 
   0   1   3    71261.95    70087.82    480.41 o 
   1   1   3     2767.00     3095.13     81.82 o 
   2   1   3     8984.67     8253.92    148.50 o 
   3   1   3     1648.93     2131.00     64.81 o 
   4   1   3    32051.51    34161.91    402.92 o 
   5   1   3    11342.99    11464.67    154.30 o 
   6   1   3    26123.22    27375.83    488.68 o 
   7   1   3     4044.72     4047.88    162.65 o 
   8   1   3    20823.26    20613.93    431.01 o 
   9   1   3     9670.10     9740.97    174.40 o 
  10   1   3    12198.66    14293.32    227.61 o 
  11   1   3     6067.73     6385.99    184.20 o 
  12   1   3     5640.33     5868.67    242.30 o 
  13   1   3     6137.10     5815.06    188.98 o 
  14   1   3     2264.37     2431.28    101.36 o 
  15   1   3    11442.08    11214.85    338.29 o 
  16   1   3      184.62      176.36     42.39 o 
  17   1   3     5724.80     6352.14    531.09 o 
  18   1   3      354.18      158.66    115.59 o 
 -18   2   3     4213.09     3527.98    215.37 o 
 -17   2   3     3693.18     3558.38    148.82 o 
 -16   2   3     5498.83     4642.28    309.25 o 
 -15   2   3     2872.31     3164.58    306.16 o 
 -14   2   3     8066.04     7708.60    225.82 o 
 -13   2   3    23935.66    25241.41    459.08 o 
 -12   2   3     6248.28     5808.32    311.44 o 
 -11   2   3     1931.95     2740.84    137.47 o 
 -10   2   3    21555.90    21859.49    344.23 o 
  -9   2   3     3038.56     3377.89    167.71 o 
  -8   2   3      874.55      859.66    105.40 o 
  -7   2   3    13545.64    14377.48    208.22 o 
  -6   2   3    36018.27    34962.10    415.51 o 
  -5   2   3     7431.37     6876.76    145.51 o 
  -4   2   3      774.03     1071.12     98.24 o 
  -3   2   3     3214.34     2556.71     85.55 o 
  -2   2   3     2998.21     2880.33     79.91 o 
  -1   2   3      259.12      752.52     98.48 o 
   0   2   3     1176.75      782.12     53.91 o 
   1   2   3    78195.16    81276.80    549.09 o 
   2   2   3    10877.04     9650.73    190.60 o 
   3   2   3     1340.23     1142.44     50.49 o 
   4   2   3      759.52      848.54     64.01 o 
   5   2   3    10996.71    10394.53    186.85 o 
   6   2   3    30892.28    28544.53    327.37 o 
   7   2   3    37778.37    40007.22    570.80 o 
   8   2   3     4917.10     7125.58    210.30 o 
   9   2   3    15195.54    14579.61    234.19 o 
  10   2   3    20677.43    20201.70    300.79 o 
  11   2   3     6606.94     6772.83    222.50 o 
  12   2   3     1973.37     2107.36     94.41 o 
  13   2   3     5111.48     4761.75    158.20 o 
  14   2   3    14099.24    14105.14    326.51 o 
  15   2   3     2033.38     1875.23    147.29 o 
  16   2   3     4662.77     4602.62    124.69 o 
  17   2   3      737.28      583.57    150.18 o 
  18   2   3     3391.98     3689.61    206.53 o 
 -18   3   3      134.77      149.46     62.08 o 
 -17   3   3      755.80      518.54    143.86 o 
 -16   3   3      217.21       95.08     43.21 o 
 -15   3   3       19.72       67.43     75.66 o 
 -14   3   3     1211.87     1024.12    187.80 o 
 -13   3   3      845.73      860.06    114.37 o 
 -12   3   3      786.78      833.90    107.23 o 
 -11   3   3     1169.46     1056.53    121.10 o 
 -10   3   3     4570.53     4124.52    169.75 o 
  -9   3   3      219.90      308.26     53.73 o 
  -8   3   3     1306.65     1500.80    106.47 o 
  -7   3   3     1147.70     1082.75     98.22 o 
  -6   3   3    22219.72    22544.78    274.41 o 
  -5   3   3     1697.67     1505.79    102.42 o 
  -4   3   3     2341.95     2492.83     86.10 o 
  -3   3   3       12.58      140.74     28.86 o 
  -2   3   3     4750.96     4507.81     79.64 o 
  -1   3   3    12063.99    13380.54    195.92 o 
   0   3   3     3173.83     3243.68     90.00 o 
   1   3   3     4002.72     3207.53     84.72 o 
   2   3   3    34511.86    31462.18    422.49 o 
   3   3   3      101.50      208.96     31.06 o 
   4   3   3    10858.97     9656.03    167.91 o 
   5   3   3     4560.15     4372.17     91.63 o 
   6   3   3    10354.98    10879.56    146.85 o 
   7   3   3     2529.09     2407.67    134.72 o 
   8   3   3       23.58       45.04     15.42 o 
   9   3   3      564.36      679.75     72.99 o 
  10   3   3      277.72      210.29     28.69 o 
  11   3   3      946.39      989.19    123.20 o 
  12   3   3     4396.06     3706.67    140.37 o 
  13   3   3     1198.09     1239.58     84.40 o 
  14   3   3     2270.15     2378.91     86.13 o 
  15   3   3      304.30      281.60     47.57 o 
  16   3   3      901.12      869.58     96.37 o 
  17   3   3      116.13       59.72     43.82 o 
  18   3   3        5.09       26.66     71.31 o 
 -18   4   3     2715.10     2244.16    268.70 o 
 -17   4   3       92.93       33.90     44.19 o 
 -16   4   3     3386.56     3111.85    386.83 o 
 -15   4   3      114.07      139.49     27.77 o 
 -14   4   3     2529.93     2642.60    331.47 o 
 -13   4   3     2273.44     2020.26    176.70 o 
 -12   4   3     1148.96     1281.31    195.81 o 
 -11   4   3     3877.48     4239.98    196.00 o 
 -10   4   3      376.14      559.45     60.98 o 
  -9   4   3    23104.05    22915.79    388.08 o 
  -8   4   3      969.21     1043.75    121.28 o 
  -7   4   3    62483.50    67345.73    534.23 o 
  -6   4   3      461.89      686.80     87.12 o 
  -5   4   3    39344.13    39319.58    457.44 o 
  -4   4   3     4198.42     3564.06    105.13 o 
  -3   4   3    76627.24    71200.77    516.59 o 
  -2   4   3        4.79      140.94     27.67 o 
  -1   4   3    15651.87    15267.05    216.23 o 
   0   4   3     6124.97     5987.00    117.43 o 
   1   4   3    33993.87    29854.40    293.76 o 
   2   4   3     1739.71     2656.06     70.49 o 
   3   4   3    33910.91    36190.18    345.94 o 
   4   4   3      374.62      478.39     61.24 o 
   5   4   3    14114.34    13361.46    159.33 o 
   6   4   3      594.85      536.77     59.60 o 
   7   4   3    16631.18    15638.72    250.61 o 
   8   4   3     8184.26     8990.48    163.58 o 
   9   4   3      630.01      283.60    222.19 o 
  10   4   3    11880.53    10763.85    225.23 o 
  11   4   3     1437.61     1354.10    105.15 o 
  12   4   3      296.77      410.17     63.90 o 
  13   4   3     1797.64     1840.47    148.64 o 
  14   4   3     4550.21     4790.46    132.24 o 
  15   4   3      144.49      133.69     35.70 o 
  16   4   3     9173.73     9288.19    296.20 o 
  17   4   3      943.16      770.19    297.35 o 
  18   4   3     7261.37     7082.73    268.25 o 
 -18   5   3     6444.16     6778.08    495.69 o 
 -17   5   3     8189.61     8284.31    199.91 o 
 -16   5   3     7011.02     6389.77    317.64 o 
 -15   5   3     8555.63     8221.88    411.24 o 
 -14   5   3    27298.33    28278.93    604.51 o 
 -13   5   3    12174.63    11730.42    363.15 o 
 -12   5   3    14232.43    14985.22    310.79 o 
 -11   5   3    23821.81    25745.88    405.69 o 
 -10   5   3     4800.91     4917.66    211.27 o 
  -9   5   3    16789.98    17155.12    296.08 o 
  -8   5   3     7174.21     7606.68    206.20 o 
  -7   5   3    26383.97    29033.12    340.17 o 
  -6   5   3     2708.70     2847.81     92.26 o 
  -5   5   3    49621.55    48735.28    555.82 o 
  -4   5   3      287.52      335.22     45.59 o 
  -3   5   3    53559.27    51927.09    551.71 o 
  -2   5   3        2.89      141.15     39.95 o 
  -1   5   3     8371.09     8181.09    151.80 o 
   0   5   3    85346.34    88493.27    606.31 o 
   1   5   3    14500.44    15666.31    219.35 o 
   2   5   3     8110.44     9967.55    176.25 o 
   3   5   3     1898.61     2079.00     66.63 o 
   4   5   3      696.08      701.61     41.16 o 
   5   5   3    48498.36    44555.64    497.91 o 
   6   5   3    14928.32    15154.10    198.45 o 
   7   5   3    17287.51    16812.81    214.96 o 
   8   5   3    24512.01    24761.28    354.27 o 
   9   5   3    13307.14    13018.89    213.86 o 
  10   5   3    21929.86    22737.96    366.58 o 
  11   5   3    21329.51    21598.60    323.21 o 
  12   5   3    14348.57    15170.75    278.05 o 
  13   5   3    16183.52    16892.35    324.63 o 
  14   5   3    10420.11    10641.00    262.89 o 
  15   5   3     8834.65     8870.81    389.77 o 
  16   5   3     3788.49     3957.70    112.49 o 
  17   5   3      395.01      345.07    121.01 o 
 -18   6   3       84.65       62.61     32.28 o 
 -17   6   3     1576.33     1307.32    258.68 o 
 -16   6   3       58.97      148.79     55.21 o 
 -15   6   3     7341.96     7606.57    640.57 o 
 -14   6   3       99.78      134.44     43.41 o 
 -13   6   3     4629.86     4054.70    340.50 o 
 -12   6   3     3723.32     3765.55    125.39 o 
 -11   6   3     6423.87     6753.92    194.43 o 
 -10   6   3     2037.58     1767.11     85.25 o 
  -9   6   3     1003.72     1118.11    127.67 o 
  -8   6   3     5560.29     6340.82    253.36 o 
  -7   6   3      128.74      263.19     43.83 o 
  -6   6   3    25436.48    27187.12    314.86 o 
  -5   6   3      329.03      959.77     73.65 o 
  -4   6   3    19810.37    21539.19    257.59 o 
  -3   6   3     9245.33    10301.29    193.91 o 
  -2   6   3      808.89     1268.70     86.03 o 
  -1   6   3     5363.42     5576.98    114.52 o 
   0   6   3     1442.61      837.23     62.51 o 
   1   6   3    10909.78    10165.22    181.71 o 
   2   6   3    18080.16    18457.74    381.66 o 
   3   6   3    18263.87    15877.44    219.08 o 
   4   6   3    30494.94    29162.74    330.97 o 
   5   6   3    13890.04    14400.71    229.97 o 
   6   6   3    37982.71    37427.86    374.50 o 
   7   6   3      219.27      142.26     23.38 o 
   8   6   3    13649.57    12428.76    186.12 o 
   9   6   3     2909.49     2793.07     72.26 o 
  10   6   3     3544.59     3348.06    108.36 o 
  11   6   3     7136.02     6465.47    136.20 o 
  12   6   3     6638.10     6675.83    368.01 o 
  13   6   3     2767.83     2922.20     83.89 o 
  14   6   3     1922.19     1728.27    203.62 o 
  15   6   3     6881.20     6435.87    232.41 o 
  16   6   3     1891.33     1850.67    140.37 o 
  17   6   3      188.78      102.46     81.87 o 
  18   6   3     4577.71     4274.03    206.07 o 
 -18   7   3     1417.08     1135.92    424.63 o 
 -17   7   3     6441.39     6121.94    174.23 o 
 -16   7   3      281.58      336.64     88.57 o 
 -15   7   3      722.55      798.14    151.35 o 
 -14   7   3     2816.71     3043.49    166.49 o 
 -13   7   3     2466.36     2695.18    242.82 o 
 -12   7   3      346.80      833.50    168.24 o 
 -11   7   3     3763.50     3335.91    125.91 o 
 -10   7   3     9114.50     9083.63    233.97 o 
  -9   7   3     3358.96     3086.31    195.88 o 
  -8   7   3    37786.52    39582.91    301.07 o 
  -7   7   3     4673.21     5481.16    169.98 o 
  -6   7   3    75814.61    73423.82    620.42 o 
  -5   7   3    15884.67    12502.65    194.44 o 
  -4   7   3    96314.67    92703.72   1081.08 o 
  -3   7   3     1369.28     1409.12     73.60 o 
  -2   7   3   189410.58   177273.02   1369.56 o 
  -1   7   3     1983.06     2215.48     70.20 o 
   0   7   3    91162.91    90966.60    627.96 o 
   1   7   3    32154.07    32542.99    676.03 o 
   3   7   3     8745.96     8476.00    162.89 o 
   4   7   3   132010.31   131197.22    845.59 o 
   5   7   3    18940.12    20221.23    226.02 o 
   6   7   3    47557.87    50398.17    652.62 o 
   7   7   3      589.52      605.77     43.79 o 
   8   7   3     2402.19     2926.72     75.77 o 
   9   7   3     2256.98     1997.92     45.15 o 
  10   7   3       37.53      140.91     29.21 o 
  11   7   3     2401.29     2260.26     81.46 o 
  12   7   3      505.14      420.63     67.30 o 
  13   7   3     2188.70     2080.59    110.59 o 
  14   7   3     5274.55     4867.50    125.80 o 
  15   7   3    11097.22    10751.54    439.28 o 
  16   7   3       54.60       14.34     57.71 o 
  17   7   3    16187.68    16751.70    617.99 o 
  18   7   3      101.88       62.36     64.28 o 
 -18   8   3     2410.27     1152.18    618.43 o 
 -17   8   3     8452.55     8340.75    208.13 o 
 -16   8   3    13803.91    13168.42    408.11 o 
 -15   8   3    17421.59    17888.57    504.91 o 
 -14   8   3    10929.25    10883.82    305.62 o 
 -13   8   3    45878.59    46523.80   1182.56 o 
 -12   8   3    41802.05    43906.15    857.29 o 
 -11   8   3    22766.90    23455.08    364.46 o 
 -10   8   3    35563.28    36509.94    423.43 o 
  -9   8   3    11352.45    11686.45    210.30 o 
  -8   8   3    47393.73    47805.86    453.68 o 
  -7   8   3     9118.81    10257.76    180.95 o 
  -6   8   3    67335.53    64784.20    464.17 o 
  -5   8   3     1799.96     1866.37    142.91 o 
  -4   8   3    59683.01    61499.70    415.83 o 
  -3   8   3       79.90      206.44     43.47 o 
  -2   8   3    22294.37    20636.85    293.61 o 
  -1   8   3     6232.71     6174.85    127.50 o 
   0   8   3    16635.26    14655.13    250.56 o 
   1   8   3      408.27      740.00     84.90 o 
   2   8   3    11555.16    11196.72    191.38 o 
   3   8   3     3245.66     2843.50     55.05 o 
   4   8   3    38504.70    36747.54    681.39 o 
   5   8   3     1865.79     1646.41    109.74 o 
   6   8   3    55943.38    57233.81    662.46 o 
   7   8   3    40996.07    42659.18    427.18 o 
   8   8   3    38909.37    39501.30    503.22 o 
   9   8   3    32507.16    32850.94    594.75 o 
  10   8   3    35104.92    36152.64    840.71 o 
  11   8   3    53414.58    54913.23    871.72 o 
  12   8   3    16182.80    17143.32    351.70 o 
  13   8   3    39697.39    40456.66    503.78 o 
  14   8   3    16941.73    16750.03    336.80 o 
  15   8   3    15892.12    16693.51   1000.19 o 
  16   8   3     2638.51     2686.10    177.24 o 
  17   8   3     3343.97     2960.38    401.19 o 
 -17   9   3        1.44       25.12     23.32 o 
 -16   9   3     9674.91     9721.49    733.76 o 
 -15   9   3      538.09      411.13     84.70 o 
 -14   9   3    10812.53    10644.98    350.97 o 
 -13   9   3     7256.41     6856.76    255.27 o 
 -12   9   3     9628.93    10115.60    375.34 o 
 -11   9   3    16585.06    16706.91    360.10 o 
 -10   9   3       39.71      152.29     36.19 o 
  -9   9   3    29445.12    28799.01    440.17 o 
  -8   9   3     5936.73     5526.93    252.38 o 
  -7   9   3    23814.94    23354.14    358.55 o 
  -6   9   3     9989.18     9836.53    217.28 o 
  -5   9   3    57197.50    52960.68    550.06 o 
  -4   9   3    52568.86    51835.04    587.87 o 
  -3   9   3     7906.01     7645.28    160.26 o 
  -2   9   3    44374.92    42330.64    487.98 o 
  -1   9   3    26457.27    25835.03    316.22 o 
   0   9   3    68676.80    68100.80    577.03 o 
   1   9   3     1760.83     1360.46     97.80 o 
   2   9   3    37272.07    32243.01    370.48 o 
   3   9   3    40830.27    41632.16    704.60 o 
   4   9   3     6002.93     5477.13    147.06 o 
   5   9   3    33151.57    33081.44    336.29 o 
   6   9   3       95.49      133.50     35.02 o 
   7   9   3    55893.89    56960.61   1502.38 o 
   8   9   3    11422.32    11257.87    859.14 o 
   9   9   3    12151.58    11481.36    440.12 o 
  10   9   3    17589.30    15265.91    553.10 o 
  11   9   3     7921.16     7507.77    405.81 o 
  12   9   3    15364.13    14270.02    413.75 o 
  13   9   3     2281.50     2168.52    439.78 o 
  14   9   3    18380.00    17845.59    707.05 o 
  15   9   3     2267.20     1894.21    483.22 o 
  16   9   3     2183.74     1971.28    427.10 o 
  17   9   3     2610.77     1866.92    274.34 o 
 -17  10   3     4177.44     4851.75    261.43 o 
 -16  10   3     6676.15     6389.67    305.30 o 
 -15  10   3     3657.04     3889.00    430.94 o 
 -14  10   3      387.55      412.65     98.09 o 
 -13  10   3     5869.40     6389.82    238.63 o 
 -12  10   3      122.83      182.00     61.03 o 
 -11  10   3      125.26      156.74     55.63 o 
 -10  10   3    11254.27    10955.84    246.43 o 
  -9  10   3     5941.41     6427.90    218.61 o 
  -8  10   3    22727.26    21859.58    348.73 o 
  -7  10   3    48102.60    49710.52    539.52 o 
  -6  10   3    41935.00    38892.76    409.06 o 
  -5  10   3    77080.33    77881.86    601.24 o 
  -4  10   3    47496.79    44881.90    470.53 o 
  -3  10   3   209936.80   214862.47   1655.78 o 
  -2  10   3    13091.47    10840.15    180.28 o 
  -1  10   3   199951.92   195080.23   1902.76 o 
   0  10   3      842.60     1088.59     85.49 o 
   1  10   3   202850.06   202272.75   1110.31 o 
   2  10   3    16980.82    16969.57    307.84 o 
   3  10   3   177644.94   186643.41   1478.21 o 
   4  10   3    48161.47    52762.96    520.24 o 
   5  10   3    65781.55    66409.81    962.22 o 
   6  10   3    36754.23    37914.23    228.74 o 
   7  10   3    10693.95     9665.27    850.19 o 
   8  10   3     6914.19     7766.96    263.88 o 
   9  10   3      217.28      190.86     61.58 o 
  10  10   3     2066.96     1370.84    295.90 o 
  11  10   3      220.96      168.39     64.42 o 
  12  10   3     2699.61     2191.71    351.59 o 
  13  10   3    15069.46    15491.46    754.36 o 
  14  10   3     8957.45     7916.10    635.06 o 
  15  10   3     4014.10     3917.07    253.36 o 
  16  10   3    30451.80    34246.97    754.17 o 
  17  10   3     1385.48     1120.68    475.73 o 
 -17  11   3     6880.04     6611.15    313.71 o 
 -16  11   3    21902.23    22924.91   1017.68 o 
 -15  11   3     7173.13     6742.68    331.36 o 
 -14  11   3    32081.21    31799.92    795.42 o 
 -13  11   3    24003.16    25015.51    529.19 o 
 -12  11   3    45175.06    44864.07    721.39 o 
 -11  11   3    36499.71    37077.04    500.34 o 
 -10  11   3    15788.94    15969.19    271.78 o 
  -9  11   3    51544.18    53916.17    601.41 o 
  -8  11   3    11642.99    12012.17    226.03 o 
  -7  11   3    96834.40    96374.91    827.43 o 
  -6  11   3     1867.02     2000.79    143.23 o 
  -5  11   3    55850.43    59393.44    435.44 o 
  -4  11   3     1843.62     2148.18    125.47 o 
  -3  11   3    62098.94    59404.43    402.91 o 
  -2  11   3     2226.16     2284.86     74.19 o 
  -1  11   3      412.76      838.65    102.78 o 
   0  11   3     4788.80     3467.39    116.22 o 
   1  11   3    16639.98    17686.07    261.19 o 
   2  11   3      139.76      117.59     38.37 o 
   3  11   3    89441.72    89115.62    923.55 o 
   4  11   3     6357.96     5652.97    139.84 o 
   5  11   3   109842.78   104765.97   1103.17 o 
   6  11   3     5435.46     5587.02    709.31 o 
   7  11   3   113353.16   114222.78   1332.92 o 
   8  11   3    21373.97    22317.76    491.27 o 
   9  11   3    57151.56    58014.45   1700.98 o 
  10  11   3    42765.76    43019.59    746.02 o 
  11  11   3    40774.30    39820.18    751.65 o 
  12  11   3    42170.96    39434.85   1387.69 o 
  13  11   3    11483.99    11295.37    687.53 o 
  14  11   3    23012.31    23921.39    914.58 o 
  15  11   3     2604.92     1745.69    529.29 o 
  16  11   3    16104.71    14703.44    620.75 o 
  17  11   3        9.56      -30.21     41.69 o 
 -17  12   3     7936.94     7625.92    328.02 o 
 -16  12   3       12.02       92.01     81.03 o 
 -15  12   3    15070.78    15349.83    497.64 o 
 -14  12   3     6404.41     5360.06    156.33 o 
 -13  12   3    15177.47    16127.07    435.91 o 
 -12  12   3    20552.47    20064.33    441.86 o 
 -11  12   3    12557.52    13383.42    299.13 o 
 -10  12   3    56877.77    56722.06    754.17 o 
  -9  12   3      903.70      880.27    110.89 o 
  -8  12   3    45343.30    45928.38    500.78 o 
  -7  12   3     5276.57     5036.89    352.22 o 
  -5  12   3    19082.42    19011.40    462.90 o 
  -4  12   3    36199.32    35995.16    405.52 o 
  -3  12   3    83071.46    81204.59    648.16 o 
  -2  12   3     3943.84     3709.90    110.63 o 
  -1  12   3    72835.20    72774.46    565.35 o 
   0  12   3     6794.74     7076.00    154.07 o 
   1  12   3    65286.16    63848.34    436.34 o 
   2  12   3    14009.84    15659.07    313.44 o 
   3  12   3    32840.49    33636.35    355.69 o 
   4  12   3    64765.13    61245.91   1326.53 o 
   5  12   3     5008.85     4309.96    155.15 o 
   6  12   3    54813.33    53721.57   1058.20 o 
   7  12   3      427.74      504.00    113.05 o 
   8  12   3    30209.49    30618.04    696.22 o 
   9  12   3    28509.76    27382.24    877.58 o 
  10  12   3     9542.30     8153.24    361.88 o 
  11  12   3    14616.15    12601.15   1066.11 o 
  12  12   3     7697.05     7171.10   1540.51 o 
  13  12   3    19238.58    19124.97    901.83 o 
  14  12   3       23.59      102.91     85.70 o 
  15  12   3     7121.73     7960.29    342.13 o 
  16  12   3     2365.78     2009.84    574.32 o 
  17  12   3     3241.85     2343.56    318.98 o 
 -17  13   3     6076.92     5535.77    400.61 o 
 -16  13   3     2074.04     1823.46    162.14 o 
 -15  13   3     3379.21     2814.34    654.55 o 
 -14  13   3     1716.86     1517.56    240.00 o 
 -13  13   3       22.31       93.59     39.73 o 
 -12  13   3     2145.94     2261.64    179.21 o 
 -11  13   3     7443.65     7213.12    305.27 o 
 -10  13   3      467.81      711.58    107.08 o 
  -9  13   3    24854.05    25446.10    400.13 o 
  -8  13   3     4378.43     4798.51    194.54 o 
  -7  13   3    24252.20    24403.37    381.84 o 
  -6  13   3    61332.38    62029.59    609.41 o 
  -5  13   3    25627.74    24516.10    373.44 o 
  -4  13   3   129758.55   126620.43   1460.86 o 
  -3  13   3    20196.04    22149.93    331.89 o 
  -2  13   3   229142.50   228083.86   1375.40 o 
  -1  13   3    17942.87    19107.75    298.71 o 
   0  13   3   285281.50   285015.66   2047.23 o 
   1  13   3      112.69      189.89     49.01 o 
   2  13   3   250166.78   261307.59   1999.07 o 
   3  13   3     4104.58     3782.83    143.77 o 
   4  13   3   125427.46   126905.27   1556.67 o 
   5  13   3    16140.14    16278.92    235.87 o 
   6  13   3    28788.07    28176.22   2136.72 o 
   7  13   3    12690.39    11557.64    303.73 o 
   8  13   3     2227.34     2097.83    404.00 o 
   9  13   3     9362.52     8252.39    274.40 o 
  10  13   3     1346.67     1134.01    400.03 o 
  11  13   3      728.94      664.53    211.68 o 
  12  13   3    15155.71    14741.27    795.69 o 
  13  13   3     2878.19     1672.55    447.77 o 
  14  13   3     7348.26     7579.78    671.63 o 
  15  13   3    10940.80    10840.69    417.55 o 
  16  13   3     5138.45     5416.16    271.00 o 
  17  13   3    15962.33    16118.05   1116.50 o 
 -17  14   3    11809.38    13179.60    755.67 o 
 -16  14   3     3670.24     2229.64    782.14 o 
 -15  14   3    20344.15    21397.74    803.43 o 
 -14  14   3     6999.92     6543.39    367.35 o 
 -13  14   3    25180.92    26505.29    555.69 o 
 -12  14   3    24767.57    24117.95    544.88 o 
 -11  14   3    32333.05    32808.73    759.77 o 
 -10  14   3    33421.56    33978.16    478.53 o 
  -9  14   3    14073.84    13623.33    235.86 o 
  -8  14   3    59589.23    59393.76    858.28 o 
  -7  14   3    12774.71    13143.17    277.33 o 
  -6  14   3    47599.83    46378.86    507.48 o 
  -5  14   3     2210.45     1791.81    129.65 o 
  -4  14   3    48379.75    47259.74    657.45 o 
  -3  14   3     1244.98     1221.43    151.26 o 
  -2  14   3     9840.36     9027.66    230.54 o 
  -1  14   3    31166.50    30198.98    452.72 o 
   0  14   3     5417.88     5389.37    138.52 o 
   1  14   3    19773.94    16812.77    234.91 o 
   2  14   3    28395.32    29471.54    453.10 o 
   3  14   3     3254.31     3058.07     79.72 o 
   4  14   3    69851.96    71090.23   1013.73 o 
   5  14   3      346.00      298.28     63.66 o 
   6  14   3    84416.31    85480.58    836.63 o 
   7  14   3    16519.12    16739.48    761.81 o 
   8  14   3    91023.29    96229.30   1324.82 o 
   9  14   3    12794.62    11410.40    432.59 o 
  10  14   3    36886.43    37006.87    986.62 o 
  11  14   3    49200.11    49956.96   1680.46 o 
  12  14   3    13121.61    12306.63    621.30 o 
  13  14   3    18547.46    19751.55    789.07 o 
  14  14   3     2552.51     2653.49    249.11 o 
  15  14   3    17223.92    18551.71    812.82 o 
  16  14   3      692.81      662.45    229.40 o 
 -16  15   3    10488.48    11668.94    681.55 o 
 -15  15   3     1043.92      856.86    383.17 o 
 -14  15   3    12440.00    12970.34    636.69 o 
 -13  15   3     6400.25     5740.81    148.14 o 
 -12  15   3     8796.98     8329.26    315.84 o 
 -11  15   3    10083.34    10584.01    333.53 o 
 -10  15   3     9077.89     9085.55    276.06 o 
  -9  15   3    39293.92    39022.45    526.50 o 
  -8  15   3     1061.80     1341.07    141.60 o 
  -7  15   3    27605.46    26128.30    445.19 o 
  -6  15   3     3588.94     3249.90    171.80 o 
  -5  15   3    58923.26    58336.84    530.51 o 
  -4  15   3    20582.27    20770.30    356.96 o 
  -3  15   3     6005.94     5731.49    187.87 o 
  -2  15   3    35499.86    36965.20    666.10 o 
  -1  15   3     2716.28     2376.66    135.18 o 
   0  15   3    34685.77    34735.55    502.82 o 
   1  15   3     8987.48     8808.75    228.21 o 
   2  15   3    26315.59    24850.67    368.61 o 
   3  15   3    33625.87    33695.98    542.67 o 
   4  15   3     2602.30     2961.92     66.75 o 
   5  15   3    53520.63    54961.82    464.93 o 
   6  15   3    10125.58    10907.18    920.50 o 
   7  15   3    41474.31    43688.07   2079.95 o 
   8  15   3     3111.95     2754.11    493.35 o 
   9  15   3    35003.34    34069.14    871.07 o 
  10  15   3     1066.01     1290.93    436.66 o 
  11  15   3     6746.47     5184.09    326.80 o 
  12  15   3     8085.13     7915.33    404.98 o 
  13  15   3     1017.59      901.79    303.53 o 
  14  15   3     9259.23     9094.67    472.76 o 
  15  15   3     1063.03     1054.91    392.00 o 
  16  15   3     2898.34     2548.55    198.39 o 
 -16  16   3     4732.85     4478.39    261.48 o 
 -15  16   3      745.49      808.40    307.01 o 
 -14  16   3     3535.72     3250.71    219.95 o 
 -13  16   3      126.89       93.12     62.95 o 
 -12  16   3       85.77      115.65     64.47 o 
 -11  16   3      119.03      178.72     47.96 o 
 -10  16   3      602.97      765.77    113.81 o 
  -9  16   3     1168.07     1144.87    133.78 o 
  -8  16   3    30377.62    29707.08    468.52 o 
  -7  16   3     7705.29     7658.67    200.13 o 
  -6  16   3     9162.31    10450.92    326.75 o 
  -5  16   3    45450.86    48294.07    548.68 o 
  -4  16   3    20116.29    17792.63    311.89 o 
  -3  16   3    72363.32    69829.59    634.30 o 
  -2  16   3    20527.61    19869.76    280.84 o 
  -1  16   3   127904.54   130933.85   1315.42 o 
   0  16   3    22067.27    21009.40    450.19 o 
   1  16   3   152502.81   153280.59   2086.68 o 
   2  16   3       81.77      206.37     48.76 o 
   3  16   3    87041.35    87739.40    880.39 o 
   4  16   3     6510.96     7256.01    174.70 o 
   5  16   3    29826.23    29561.04    417.92 o 
   6  16   3     3320.68     3076.33    135.29 o 
   7  16   3     8081.64     8049.78    896.20 o 
   8  16   3    15811.69    14891.71    389.07 o 
   9  16   3     6131.49     6806.94   1669.79 o 
  10  16   3     5129.39     5488.49   1260.60 o 
  11  16   3     1318.99     1280.11    482.73 o 
  12  16   3      248.21      216.17    114.89 o 
  13  16   3     1870.80     1856.47    392.14 o 
  14  16   3     7510.03     6602.99    501.15 o 
  15  16   3     3712.53     4086.97    349.09 o 
  16  16   3     7348.62     7677.30    357.86 o 
 -16  17   3     5996.41     6208.28    300.83 o 
 -15  17   3     6504.88     6539.59    312.41 o 
 -14  17   3     9814.48    10378.02    434.58 o 
 -13  17   3    12103.46    12411.23    398.80 o 
 -12  17   3    14683.13    15180.15    453.02 o 
 -11  17   3    29538.90    29026.86    602.38 o 
 -10  17   3    25031.02    24639.16    804.42 o 
  -9  17   3    25122.80    25775.75    526.24 o 
  -8  17   3    21676.23    22964.42    755.63 o 
  -7  17   3    45080.05    43868.67    666.37 o 
  -6  17   3     6585.04     6078.72    186.85 o 
  -5  17   3     9160.37     8677.88    210.01 o 
  -4  17   3     1644.77     1530.61    176.29 o 
  -3  17   3     4053.75     3478.10    137.58 o 
  -2  17   3     6487.71     6580.62    173.71 o 
  -1  17   3      469.72      543.40     68.72 o 
   0  17   3    15082.20    15002.80    282.19 o 
   1  17   3     1667.10     1444.08    123.11 o 
   2  17   3     2009.59     1865.96     88.64 o 
   4  17   3      314.31      242.07     40.83 o 
   5  17   3    28494.92    28232.55    460.22 o 
   6  17   3     6336.30     6470.95    168.51 o 
   7  17   3    25102.64    25195.38    981.22 o 
   8  17   3     7067.48     7053.68   1360.41 o 
   9  17   3    31383.21    31457.99    856.61 o 
  10  17   3    20627.65    21247.80    816.04 o 
  11  17   3    14121.04    13530.03    681.79 o 
  12  17   3    12313.56    12713.66    725.96 o 
  13  17   3     4830.94     4644.77    860.54 o 
  14  17   3     7891.46     9292.47    412.88 o 
  15  17   3     3213.95     3046.68    217.77 o 
  16  17   3     6892.06     7115.35    323.27 o 
 -15  18   3     3096.41     2326.60    713.53 o 
 -14  18   3     2200.94     1960.23    471.57 o 
 -13  18   3     2983.22     2611.02    659.25 o 
 -12  18   3     1448.21     1206.10    148.81 o 
 -11  18   3     8178.62     8136.55    171.83 o 
 -10  18   3    17129.57    17134.87    404.21 o 
  -9  18   3    16228.51    16107.31    350.68 o 
  -8  18   3    12721.30    13509.24    298.87 o 
  -7  18   3     2007.75     1973.45     95.62 o 
  -6  18   3    19954.57    19337.54    317.41 o 
  -5  18   3      236.71      236.71     58.20 o 
  -4  18   3    23298.01    23148.10    405.83 o 
  -3  18   3     4271.88     4184.96    147.17 o 
  -2  18   3    16119.27    15575.79    269.56 o 
  -1  18   3     8851.99     9067.71    187.56 o 
   0  18   3    16500.69    15434.79    271.12 o 
   1  18   3    32947.28    34627.63    386.55 o 
   2  18   3     1577.12     2033.94     95.07 o 
   3  18   3    15330.22    16218.26    332.43 o 
   4  18   3      630.36      765.57     80.57 o 
   5  18   3     3714.70     3499.90     71.00 o 
   6  18   3    17825.68    18139.96    279.02 o 
   7  18   3    10142.38    10748.04    559.44 o 
   8  18   3    14475.80    13840.32    704.49 o 
   9  18   3     1244.12     1198.87    283.74 o 
  10  18   3     7978.46     7799.17    454.40 o 
  11  18   3     2268.21     1616.97    417.92 o 
  12  18   3     4008.48     3046.37    814.41 o 
  13  18   3     3981.44     3041.22    384.36 o 
  14  18   3      180.74      108.90     69.14 o 
  15  18   3     2424.75     1997.80    671.52 o 
 -15  19   3     8372.87     8211.42    347.64 o 
 -14  19   3      353.22      275.72    120.67 o 
 -13  19   3     5654.27     5077.65    346.86 o 
 -12  19   3     1830.69     1744.78    240.20 o 
 -11  19   3     1527.62     1526.62    224.19 o 
 -10  19   3     1695.97     1610.58    201.66 o 
  -9  19   3      265.42      278.82     56.52 o 
  -8  19   3     8277.60     8355.04    248.69 o 
  -7  19   3     2407.91     2360.29    113.08 o 
  -6  19   3    26637.18    25601.55    506.88 o 
  -5  19   3     1435.92     1244.94    126.25 o 
  -4  19   3    41024.74    39791.31   1008.72 o 
  -3  19   3     5859.90     5198.43    175.40 o 
  -2  19   3    35122.55    33493.18    396.90 o 
  -1  19   3     6001.96     6002.87    162.11 o 
   0  19   3    67472.88    70716.34    707.11 o 
   1  19   3     2524.64     2386.01    193.80 o 
   2  19   3    34945.69    35474.97    415.26 o 
   3  19   3      374.43      424.34     69.32 o 
   4  19   3    32213.83    32651.31    461.43 o 
   5  19   3       26.75       30.17     40.53 o 
   6  19   3     5985.57     5469.52    253.61 o 
   7  19   3      665.73      867.47    352.37 o 
   8  19   3    26440.55    27726.97    838.57 o 
   9  19   3      962.50      820.27    286.19 o 
  10  19   3     2847.26     3062.92    736.56 o 
  11  19   3      538.19      471.17    158.53 o 
  12  19   3      743.46      749.39    337.22 o 
  13  19   3     7452.87     7089.48    348.99 o 
  14  19   3      315.58      285.54    116.12 o 
  15  19   3     4913.47     5184.13    281.32 o 
 -15  20   3     3294.75     3207.99    229.70 o 
 -14  20   3     2843.47     2921.27    207.79 o 
 -13  20   3     6074.54     5538.16    474.20 o 
 -12  20   3     4717.32     4584.31    253.43 o 
 -11  20   3     7408.74     6488.40    357.51 o 
 -10  20   3     9915.44    10081.91    496.19 o 
  -9  20   3    20345.07    20403.40    560.41 o 
  -8  20   3     8704.64     8547.30    274.12 o 
  -7  20   3    11801.54    11534.73    333.72 o 
  -6  20   3    14696.54    15229.92    386.88 o 
  -5  20   3    10422.68    10459.49    294.54 o 
  -4  20   3     3074.83     3275.40    192.69 o 
  -3  20   3     4258.09     4389.12    151.56 o 
  -2  20   3     8442.48     8271.72    381.50 o 
  -1  20   3      851.52     1102.56    117.28 o 
   0  20   3     1606.02     1754.72    182.21 o 
   1  20   3     1040.98     1240.79    139.56 o 
   2  20   3       63.50      176.16     74.38 o 
   3  20   3     6427.88     7079.19    203.62 o 
   4  20   3     2475.73     2359.36    148.58 o 
   5  20   3     7135.85     6866.49    166.55 o 
   6  20   3    17360.28    17594.35    365.26 o 
   7  20   3     1462.98     1549.64    381.04 o 
   8  20   3    15143.28    15832.58    652.53 o 
   9  20   3     3597.62     3827.93    313.00 o 
  10  20   3    22991.65    24564.42    956.97 o 
  11  20   3     1269.07     1304.49    397.76 o 
  12  20   3     3446.37     3150.95    234.41 o 
  13  20   3     2026.68     2090.09    178.49 o 
  14  20   3     4247.78     4032.33    249.95 o 
  15  20   3      265.07      272.50     75.08 o 
 -13  21   3      683.44      665.08    210.40 o 
 -12  21   3      682.44      452.95    208.66 o 
 -11  21   3      208.74      165.23     62.68 o 
 -10  21   3     9989.21     9644.82    312.14 o 
  -9  21   3     2653.03     2360.45    243.74 o 
  -8  21   3     5747.50     5380.38    260.22 o 
  -7  21   3      658.75      795.36    113.83 o 
  -6  21   3     7793.37     7705.53    282.05 o 
  -5  21   3     1116.59     1377.88    137.69 o 
  -4  21   3     1383.48     1136.14    150.95 o 
  -3  21   3     1904.71     2263.03    118.35 o 
  -2  21   3      364.59      235.32     68.84 o 
  -1  21   3     5261.68     4680.89    258.07 o 
   0  21   3     4610.58     4700.33    144.95 o 
   1  21   3     7566.34     8096.58    189.85 o 
   2  21   3     9582.06     9665.55    199.95 o 
   3  21   3     2787.07     2681.31    191.48 o 
   4  21   3      933.50      747.43     91.88 o 
   5  21   3     1684.39     1580.01    163.98 o 
   6  21   3     7839.83     8678.55    263.44 o 
   7  21   3     3930.51     3828.89    143.57 o 
   8  21   3      256.53      164.68     76.23 o 
   9  21   3     5217.51     5604.18    346.49 o 
  10  21   3       46.64      -22.95    110.00 o 
  11  21   3     1511.09     1310.40    387.52 o 
  12  21   3      327.09       90.81     77.65 o 
  13  21   3      848.94      649.41    250.91 o 
  14  21   3     1189.92      748.25    393.55 o 
 -13  22   3     1815.22     1368.06    418.80 o 
 -12  22   3     2928.24     2879.95    206.12 o 
 -11  22   3     3524.50     3855.70    367.13 o 
 -10  22   3     3323.43     2968.18    163.65 o 
  -9  22   3     2023.20     1724.73    196.95 o 
  -8  22   3      112.84      166.01     42.37 o 
  -7  22   3     5543.81     5199.62    233.41 o 
  -6  22   3     1601.66     1666.60    143.61 o 
  -5  22   3    17865.91    18427.50    401.23 o 
  -4  22   3     5194.96     5148.67    207.74 o 
  -3  22   3     9326.41     9562.97    245.22 o 
  -2  22   3      605.64      407.15     59.76 o 
  -1  22   3    36938.36    37797.96    709.92 o 
   0  22   3      399.96      453.08     92.12 o 
   1  22   3    24357.93    24475.88    434.94 o 
   2  22   3     4732.07     4598.04    127.00 o 
   3  22   3    26005.21    26167.89    371.89 o 
   4  22   3     3392.22     3699.42    217.81 o 
   5  22   3    10868.49    11748.12    326.49 o 
   6  22   3    13310.25    13767.56    441.41 o 
   7  22   3     8401.36     8366.18    234.04 o 
   8  22   3     6753.77     6800.06    399.65 o 
   9  22   3    12204.38    12547.23    728.70 o 
  10  22   3     5734.86     5489.23    271.59 o 
  11  22   3     1610.44     1707.76    591.97 o 
  12  22   3     8207.44     9100.97    409.03 o 
  13  22   3     2251.76     1408.39    649.21 o 
  14  22   3     4718.55     4883.65    272.96 o 
 -13  23   3     1877.80     1035.52    407.01 o 
 -12  23   3     3587.07     3127.83    678.35 o 
 -11  23   3     2629.26     2025.50    673.21 o 
 -10  23   3     9028.54     8659.93    387.18 o 
  -9  23   3     5059.62     4778.13    303.48 o 
  -8  23   3    22218.16    22828.85    832.73 o 
  -7  23   3     4158.51     4717.28    251.90 o 
  -6  23   3    14905.53    14996.78    369.63 o 
  -5  23   3    12738.24    11304.61    363.46 o 
  -4  23   3    32140.80    32569.66    474.99 o 
  -3  23   3     2415.87     2297.76    141.92 o 
  -2  23   3    18025.86    17848.55    350.81 o 
  -1  23   3    12985.65    12020.75    370.62 o 
   0  23   3    18565.11    18720.34    361.77 o 
   1  23   3     3075.46     3310.90    176.09 o 
   2  23   3     9319.24     8943.92    236.62 o 
   3  23   3     2075.02     1930.22    225.78 o 
   4  23   3    15770.17    17139.99    359.13 o 
   5  23   3     1728.85     1924.35    164.19 o 
   6  23   3     2915.12     3192.35     75.65 o 
   7  23   3     5601.91     5726.44    141.47 o 
   8  23   3      983.11      921.78    233.82 o 
   9  23   3     8942.69     9725.82    369.73 o 
  10  23   3      357.38      145.32     68.30 o 
  11  23   3     8404.77     8439.20    396.94 o 
  13  23   3     4294.01     4107.77    853.65 o 
 -13  24   3      735.08      500.03    232.08 o 
 -12  24   3     1170.00      872.05    422.15 o 
 -11  24   3      672.55      570.05    191.47 o 
 -10  24   3     1258.28     1049.46    190.30 o 
  -9  24   3      153.95      157.50     44.41 o 
  -8  24   3       86.49       98.74     48.05 o 
  -7  24   3     1580.43     1344.75    204.82 o 
  -6  24   3      377.20      312.70     62.23 o 
  -5  24   3      735.82      762.42    123.92 o 
  -4  24   3      386.53      299.75     98.39 o 
  -3  24   3     1326.63     1067.59    151.19 o 
  -2  24   3      906.57      470.46    231.97 o 
  -1  24   3     3535.36     3314.40    192.03 o 
   0  24   3     1832.98     1809.32    166.10 o 
   1  24   3       28.92       42.62     32.57 o 
   2  24   3      191.40      141.62     45.05 o 
   3  24   3     2343.07     1913.10    166.26 o 
   4  24   3       68.37       73.84     26.77 o 
   5  24   3       30.78       42.52     24.51 o 
   6  24   3       13.76       38.44     23.16 o 
   7  24   3      367.89      314.70    145.20 o 
   8  24   3     2574.30     3065.90    675.67 o 
   9  24   3      718.62      502.69    237.51 o 
  10  24   3       73.96       59.22     65.51 o 
  11  24   3      357.37      178.90    116.59 o 
  12  24   3      152.64       94.59    115.87 o 
  13  24   3     1318.50      911.90    407.30 o 
 -12  25   3     2790.93     2295.34    482.98 o 
 -11  25   3     7746.60     7607.58    425.21 o 
 -10  25   3     5100.35     5033.56    697.38 o 
  -9  25   3     8717.98     8621.54    523.39 o 
  -8  25   3     2222.09     1808.69    276.61 o 
  -7  25   3     2569.80     2347.23    158.32 o 
  -6  25   3     8486.44     8021.28    239.56 o 
  -5  25   3     3708.42     3537.23    188.32 o 
  -4  25   3     5089.19     4947.38    269.49 o 
  -3  25   3        1.52       18.41     26.59 o 
  -2  25   3    10204.49    10080.30    281.83 o 
  -1  25   3     3010.68     2822.98    197.16 o 
   0  25   3    10809.09    11291.48    424.34 o 
   1  25   3     1626.83     1674.60    211.65 o 
   2  25   3    15000.14    15006.61    349.96 o 
   3  25   3    14133.35    13105.92    324.69 o 
   4  25   3    13783.01    14531.08    400.99 o 
   5  25   3     8202.38     8573.73    266.16 o 
   6  25   3    11885.00    13028.53    494.01 o 
   7  25   3    17766.53    18044.71    743.42 o 
   8  25   3    12519.47    13472.69    822.76 o 
   9  25   3    10408.66    10690.24    550.24 o 
  10  25   3     8305.90     9281.80    411.53 o 
  11  25   3     8301.57     8788.14    423.04 o 
  12  25   3     4554.62     4498.29    268.36 o 
 -12  26   3     1201.07      748.09    406.74 o 
 -11  26   3     3691.54     2906.47    804.47 o 
 -10  26   3       97.50      141.09     67.13 o 
  -9  26   3    12696.49    12664.20    381.99 o 
  -8  26   3        4.82       55.44     29.23 o 
  -7  26   3    19237.37    19018.79    490.60 o 
  -6  26   3       25.09       41.70     26.43 o 
  -5  26   3    31263.82    32178.31   1255.34 o 
  -4  26   3       86.56       28.04     32.36 o 
  -3  26   3    22804.09    22003.79    791.64 o 
  -2  26   3      242.69       72.28     29.97 o 
  -1  26   3    23153.40    22661.19    627.82 o 
   0  26   3      438.86      310.59    124.40 o 
   1  26   3    12038.49    11431.73    234.69 o 
   2  26   3      293.72      307.04     69.29 o 
   3  26   3     9911.28    10058.83    274.24 o 
   4  26   3       64.08       56.23     32.01 o 
   5  26   3     2550.16     2543.99    166.56 o 
   6  26   3       36.11       48.80     28.30 o 
   7  26   3      568.43      472.94    250.69 o 
   8  26   3      571.01      644.77    180.68 o 
   9  26   3     1452.39     1176.35    361.48 o 
  10  26   3     3243.19     2083.37    685.20 o 
  11  26   3      142.61       -5.92     76.95 o 
  12  26   3     4987.82     4693.33    277.90 o 
 -11  27   3     1704.16     1373.73    384.92 o 
 -10  27   3      104.19       67.92    124.94 o 
  -9  27   3      799.33      767.15    222.25 o 
  -8  27   3      926.88      888.47    147.86 o 
  -7  27   3     1460.69     1206.96    253.01 o 
  -6  27   3     5432.12     5730.40    418.52 o 
  -5  27   3      282.98       79.94     46.12 o 
  -4  27   3     1712.99     1529.89    199.02 o 
  -3  27   3       14.30       44.97     30.01 o 
  -2  27   3     8135.22     8812.18    312.52 o 
  -1  27   3       74.24       64.85     32.59 o 
   0  27   3     3706.31     3885.54    209.71 o 
   1  27   3     2897.45     2779.87    147.15 o 
   2  27   3     5070.15     4612.39    178.66 o 
   3  27   3     1233.70     1221.10    176.62 o 
   4  27   3      949.45      881.85    133.32 o 
   5  27   3     8200.83     8670.45    642.92 o 
   6  27   3      248.27      292.18     79.76 o 
   7  27   3     1488.35     1600.27    424.87 o 
   8  27   3       53.36      133.51    108.23 o 
   9  27   3     2189.20     2309.02    351.25 o 
  10  27   3      564.87      497.04    163.97 o 
  11  27   3      798.47      664.64    377.46 o 
 -11  28   3     6866.55     6479.71    318.08 o 
 -10  28   3    12759.45    14272.13    866.11 o 
  -9  28   3     2129.93     1817.71    652.03 o 
  -8  28   3     9708.87     9524.69    260.43 o 
  -7  28   3     4906.38     4845.39    172.54 o 
  -6  28   3     1381.14     1081.60    169.17 o 
  -5  28   3     1046.82      736.47    156.57 o 
  -4  28   3       32.77       21.14     38.56 o 
  -3  28   3      133.83      122.45     67.25 o 
  -2  28   3     3528.44     3458.65    338.86 o 
  -1  28   3     1228.40     1117.48    188.81 o 
   0  28   3     5583.81     5796.80    344.82 o 
   1  28   3      798.70      654.08    114.22 o 
   2  28   3    10326.31     9382.45    431.59 o 
   3  28   3     8223.78     8648.96    633.88 o 
   4  28   3    11005.23    11707.23    518.86 o 
   5  28   3    10754.24    11827.71    384.01 o 
   6  28   3     7564.49     7876.04    435.70 o 
   7  28   3    11706.68    12465.61    582.60 o 
   8  28   3    14347.00    13969.98    703.64 o 
   9  28   3    14551.61    15478.88    627.57 o 
  10  28   3     3393.34     3290.56    791.43 o 
 -10  29   3     3661.83     3752.74    244.99 o 
  -9  29   3     1399.40     1434.65    420.44 o 
  -8  29   3     8313.29     7989.20    990.26 o 
  -7  29   3      337.76      146.02     89.60 o 
  -6  29   3    20834.53    22128.47    553.86 o 
  -5  29   3       95.93      146.45     55.47 o 
  -4  29   3    21055.61    22465.22    724.54 o 
  -3  29   3      482.66      497.18     88.36 o 
  -2  29   3    39168.54    41202.10    743.33 o 
  -1  29   3      154.40      155.70     49.50 o 
   0  29   3    22183.09    23036.70    606.38 o 
   1  29   3     1433.42     1313.99    162.19 o 
   2  29   3    18472.97    18053.21    580.43 o 
   3  29   3     1100.18     1119.69    359.82 o 
   4  29   3     4824.71     5060.02    337.31 o 
   5  29   3      498.20      463.72    135.40 o 
   6  29   3     1227.43     1151.43    327.33 o 
   7  29   3       60.28      131.90     77.52 o 
   8  29   3       54.50       44.83    109.92 o 
   9  29   3        6.63       44.24    115.26 o 
  10  29   3      260.53      189.72    122.47 o 
  -9  30   3       16.63      152.80     81.96 o 
  -8  30   3     3246.31     3377.64    272.19 o 
  -7  30   3     3927.96     3845.79    255.77 o 
  -6  30   3     2400.99     2310.02    392.40 o 
  -5  30   3     7620.39     7520.92    232.74 o 
  -4  30   3      196.54      251.09    108.76 o 
  -3  30   3     6288.69     6410.09    288.39 o 
  -2  30   3      272.08      197.20     75.69 o 
  -1  30   3    10879.17    10745.76    692.95 o 
   0  30   3     1730.05     1715.64    277.37 o 
   1  30   3     7993.74     7813.19    328.71 o 
   2  30   3     5416.17     5485.22    263.83 o 
   3  30   3     1665.49     1356.33    279.90 o 
   4  30   3    11709.13    11983.00    359.25 o 
   5  30   3      223.69      176.40     88.43 o 
   6  30   3     9210.61     9899.40    575.71 o 
   7  30   3      158.76      194.99     96.82 o 
   8  30   3     4245.03     4778.32    290.55 o 
   9  30   3      397.45      269.89    144.58 o 
  -8  31   3      331.15      210.35    128.39 o 
  -7  31   3     7454.70     6503.75    317.51 o 
  -6  31   3       88.81       34.06     43.37 o 
  -5  31   3     4674.72     4183.26    216.36 o 
  -4  31   3      890.71      970.07    153.84 o 
  -3  31   3       10.47       36.74     69.40 o 
  -2  31   3      102.99       52.21     39.00 o 
  -1  31   3     1475.16     1200.69    273.56 o 
   0  31   3      181.17      181.39     48.69 o 
   1  31   3     3838.59     3659.60    227.88 o 
   2  31   3     4096.47     4186.10    267.43 o 
   3  31   3    17362.20    18182.21    527.12 o 
   4  31   3     9510.00     9845.39    408.47 o 
   5  31   3     8208.75     8932.39    380.95 o 
   6  31   3    10981.55    11424.78    502.91 o 
   7  31   3    17468.76    19922.48   1085.03 o 
   8  31   3    10950.25    12835.02    763.33 o 
  -7  32   3    12006.18    11451.16    672.80 o 
  -6  32   3     1061.84      764.61    269.56 o 
  -5  32   3    17235.42    18468.05    483.27 o 
  -4  32   3       41.42       74.55     46.90 o 
  -3  32   3    25661.26    26586.13   1174.43 o 
  -2  32   3       27.62       39.13     46.97 o 
  -1  32   3    30566.14    32313.63   1168.41 o 
   0  32   3      921.66      677.10    186.08 o 
   1  32   3    23346.74    24831.43    590.48 o 
   2  32   3     1668.83     1465.17    243.28 o 
   3  32   3    10524.67    10469.08    295.93 o 
   4  32   3     2384.41     2376.07    389.33 o 
   5  32   3     1472.40     1257.80    390.46 o 
   6  32   3     2809.52     2442.28    939.66 o 
   7  32   3       78.33       69.04    190.47 o 
  -5  33   3       70.37       68.87     59.81 o 
  -4  33   3     9470.41     9479.50    275.60 o 
  -3  33   3      296.76      221.79     86.44 o 
  -2  33   3     9728.81    10525.84    301.15 o 
  -1  33   3     1870.93     1526.20    272.63 o 
   0  33   3    16846.86    18112.94    458.73 o 
   1  33   3     4728.25     5084.01    558.36 o 
   2  33   3     2766.62     2564.86    234.54 o 
   3  33   3     8690.01     8034.96    418.33 o 
   4  33   3      818.14      756.84    337.80 o 
   5  33   3     6581.02     7025.78    311.10 o 
  -4  34   3     1923.00     1143.87    304.42 o 
  -3  34   3      881.32      594.10    156.51 o 
  -2  34   3      737.42      635.45    190.88 o 
  -1  34   3       14.52       53.07     36.14 o 
   0  34   3     2043.61     1891.91    185.18 o 
   1  34   3        4.55       42.69     32.39 o 
   2  34   3    11821.65    12943.37    724.07 o 
   3  34   3     2421.42     2474.62    499.34 o 
 -18   0   4    23049.44    24191.60   1265.27 o 
 -16   0   4    44220.31    47604.82    810.01 o 
 -15   0   4    11709.91    12658.98    785.40 o 
 -14   0   4    54831.29    56782.63   2644.73 o 
 -13   0   4    13610.19    14542.92    489.14 o 
 -12   0   4    37384.59    39418.00    727.43 o 
 -11   0   4    39410.41    41753.56    813.27 o 
 -10   0   4    15259.71    15907.02    429.13 o 
  -9   0   4     8630.19     9335.74    276.21 o 
  -8   0   4     4371.27     3906.68    270.24 o 
  -7   0   4      355.14     1221.07    284.57 o 
  -6   0   4     7247.72     5727.48    248.64 o 
  -5   0   4      323.47     1106.91    202.31 o 
  -4   0   4   124846.05   113391.41    961.65 o 
  -3   0   4    52413.79    59308.46   1042.76 o 
  -2   0   4    97299.33   101890.63   1724.06 o 
  -1   0   4   118147.74   113464.57   2707.69 o 
   0   0   4    57818.18    54819.38    654.71 o 
   1   0   4   204148.50   212839.44   1947.68 o 
   2   0   4    10921.50    11458.62    327.57 o 
   4   0   4     8033.34     9013.24    270.54 o 
   5   0   4   335981.59   345776.03   1047.96 o 
   6   0   4    10751.11     8568.27    464.63 o 
   7   0   4   161328.75   161796.45    733.34 o 
   8   0   4    43632.39    45286.71   1176.38 o 
   9   0   4    58982.27    61953.32    852.53 o 
  10   0   4     4921.59     5226.62    264.79 o 
  11   0   4    29954.21    29987.02    650.49 o 
  12   0   4    31746.34    31903.27    786.11 o 
  13   0   4     7259.82     6974.38    354.08 o 
  14   0   4      835.28     1030.70    189.53 o 
  15   0   4       61.77      130.47     73.65 o 
  16   0   4     1130.48      904.84    276.15 o 
  17   0   4      538.79      322.05    150.03 o 
 -18   1   4      240.69       74.08     39.16 o 
 -17   1   4     1469.91     1455.12    245.96 o 
 -16   1   4     2002.11     2191.96    395.53 o 
 -15   1   4     3340.96     3604.69    285.32 o 
 -14   1   4    12828.33    12138.91    519.92 o 
 -13   1   4     2365.44     2586.83    197.34 o 
 -12   1   4    40005.37    39272.10    519.43 o 
 -11   1   4     2361.46     2502.10    257.72 o 
 -10   1   4    24806.12    24850.13    438.00 o 
  -9   1   4    23912.98    23050.28    359.43 o 
  -8   1   4    46266.29    50273.61    554.85 o 
  -7   1   4    84074.98    82321.71    580.74 o 
  -6   1   4    40594.53    41632.81    454.40 o 
  -5   1   4   173405.05   172688.13   1238.52 o 
  -4   1   4    26816.89    24907.19    282.56 o 
  -3   1   4   154124.97   151955.89   1753.02 o 
  -2   1   4     2125.09     2910.68     94.61 o 
   0   1   4    13025.68    11266.15    261.39 o 
   1   1   4    50843.67    47945.81    427.38 o 
   2   1   4    43443.48    41335.25    403.17 o 
   3   1   4    14416.83    12871.16    189.78 o 
   4   1   4   112712.63   112390.75    641.44 o 
   5   1   4      547.51      888.28    108.34 o 
   6   1   4    39196.83    38108.60    390.88 o 
   7   1   4    28016.42    27237.04    389.79 o 
   8   1   4     3691.72     3064.99    130.76 o 
   9   1   4    45931.64    44708.04    448.31 o 
  10   1   4      434.79      437.72     56.41 o 
  11   1   4    62431.11    62659.92   1087.78 o 
  12   1   4     1023.50      958.49    129.20 o 
  13   1   4    48207.59    48955.20    689.49 o 
  14   1   4    14661.21    13684.89    359.79 o 
  15   1   4    25073.52    25603.02    581.35 o 
  16   1   4    13700.75    14330.30    405.02 o 
  17   1   4     2626.22     2401.61    135.41 o 
 -18   2   4      821.66      595.54    182.78 o 
 -17   2   4      129.23       34.06     31.16 o 
 -16   2   4      317.02      495.38     94.87 o 
 -15   2   4     7539.39     7926.04    502.80 o 
 -14   2   4     1452.31     1541.92    288.88 o 
 -13   2   4    33834.71    34899.46    567.39 o 
 -12   2   4     1898.52     1698.37    200.46 o 
 -11   2   4    49687.95    50595.05    631.71 o 
 -10   2   4    25660.67    26754.84    475.71 o 
  -9   2   4    60562.05    59032.01    619.77 o 
  -8   2   4    53958.73    54962.91    519.24 o 
  -7   2   4    85959.29    86711.86    881.35 o 
  -6   2   4   122811.29   127675.15    819.50 o 
  -5   2   4    77962.74    81452.23    718.58 o 
  -4   2   4   198842.37   195830.05   1102.23 o 
  -3   2   4     3352.63     4100.11    108.29 o 
  -2   2   4   109748.70   103978.26    726.87 o 
  -1   2   4    13106.13    13192.58    199.75 o 
   0   2   4    13329.54    11375.24    151.86 o 
   1   2   4    50764.47    50518.00    374.33 o 
   2   2   4    29240.05    31045.58    322.82 o 
   3   2   4   106424.83   103723.54    598.07 o 
   4   2   4     7359.40     6991.77    149.38 o 
   5   2   4    72799.24    69782.53    433.05 o 
   6   2   4     9526.73     9149.79    204.13 o 
   7   2   4     4345.88     3759.61    117.42 o 
   8   2   4    29817.17    27805.79    390.64 o 
   9   2   4      999.11      928.26     93.77 o 
  10   2   4    43055.89    43004.93    480.22 o 
  11   2   4     8190.76     7723.96    198.45 o 
  12   2   4    43185.71    44088.96    513.34 o 
  13   2   4     9629.48     9608.16    270.39 o 
  14   2   4    39543.39    39888.11    692.19 o 
  15   2   4    14237.00    14803.44    451.42 o 
  16   2   4     7738.12     7890.65    192.42 o 
  17   2   4    10332.76    10095.50    381.01 o 
 -18   3   4        3.54       38.52     21.89 o 
 -17   3   4    25734.52    27795.97    686.18 o 
 -16   3   4     3695.28     4083.41    566.65 o 
 -15   3   4    34840.88    34691.07   1782.53 o 
 -14   3   4     8339.52     8999.87    307.94 o 
 -13   3   4    42526.80    44338.99    758.44 o 
 -12   3   4    20242.47    19749.80    375.55 o 
 -11   3   4    10435.83    11215.65    294.33 o 
 -10   3   4    32715.06    34589.46    420.32 o 
  -9   3   4     1619.18     1471.93    143.49 o 
  -8   3   4     7361.27     7581.12    192.28 o 
  -7   3   4      156.53      369.16     65.70 o 
  -6   3   4     3415.08     2893.57    140.23 o 
  -5   3   4    32119.28    32212.16    402.22 o 
  -4   3   4     5223.67     4782.74    165.46 o 
  -3   3   4    66888.25    61499.55    407.82 o 
  -2   3   4    49408.87    49483.82    384.18 o 
  -1   3   4    12452.54    10567.16    198.62 o 
   1   3   4     7538.07     6395.56    129.45 o 
   2   3   4   212588.09   207748.03   1555.78 o 
   3   3   4     1880.97     1746.27     63.80 o 
   4   3   4   269581.84   276773.56   2063.88 o 
   5   3   4      710.68     1176.71    111.36 o 
   6   3   4   228282.44   226197.64   1599.82 o 
   7   3   4    22104.11    23828.21    353.51 o 
   8   3   4    93632.56    97610.85   1205.12 o 
   9   3   4    11438.86    12681.32    228.61 o 
  10   3   4    42916.12    42679.98    593.10 o 
  11   3   4    16267.35    16794.57    395.09 o 
  12   3   4     7109.37     7612.00    232.78 o 
  13   3   4    12153.92    12816.31    269.37 o 
  14   3   4     1115.40     1045.06    164.07 o 
  15   3   4       33.70      130.77    108.23 o 
  16   3   4      175.65      203.42     63.57 o 
  17   3   4      365.65      199.51    136.70 o 
  18   3   4      294.78      234.71    117.26 o 
 -18   4   4      835.67      401.70    123.86 o 
 -17   4   4     1376.90     1185.23    115.04 o 
 -16   4   4     1672.84     1695.29    290.04 o 
 -15   4   4     1284.12     1505.12    290.22 o 
 -14   4   4     1576.12     1584.89    298.93 o 
 -13   4   4    27897.56    29335.05    507.29 o 
 -12   4   4     2959.66     2703.19    171.72 o 
 -11   4   4     9026.09     8673.81    258.29 o 
 -10   4   4     6252.79     6553.52    251.63 o 
  -9   4   4    22744.05    21625.28    377.51 o 
  -8   4   4    19548.95    17944.72    305.52 o 
  -7   4   4    34477.64    35333.08    524.54 o 
  -6   4   4    97493.91   100608.83   1212.74 o 
  -5   4   4    18306.04    17219.06    230.70 o 
  -4   4   4   124034.26   126178.05    969.28 o 
  -3   4   4    14691.48    14619.85    203.60 o 
  -2   4   4   184396.66   182825.84   1264.29 o 
  -1   4   4    10802.83    10662.46    195.92 o 
   0   4   4   112916.46   107399.95    736.66 o 
   1   4   4     1979.74     1876.11     66.26 o 
   2   4   4    41598.71    40886.91    401.44 o 
   3   4   4    62429.04    61870.63    386.42 o 
   4   4   4     4214.15     4922.10    162.82 o 
   5   4   4    31952.82    28913.60    334.10 o 
   6   4   4    21658.51    20509.04    261.30 o 
   7   4   4    25438.99    24147.40    459.36 o 
   8   4   4    45080.10    44139.10    423.31 o 
   9   4   4     3280.79     3094.02     94.82 o 
  10   4   4    72893.66    71645.80    678.78 o 
  11   4   4       11.85       19.06     50.84 o 
  12   4   4    30529.54    31640.06    394.50 o 
  13   4   4     7457.53     6717.41    138.41 o 
  14   4   4    34886.21    36554.55    635.55 o 
  15   4   4    14814.70    14249.39    478.10 o 
  16   4   4     6706.28     6729.26    153.15 o 
  17   4   4    13922.87    14297.92    357.93 o 
 -18   5   4      202.88       64.72     47.97 o 
 -17   5   4      471.61      307.57    122.28 o 
 -16   5   4     3934.44     3850.60    217.84 o 
 -15   5   4     3320.33     3718.49    458.30 o 
 -14   5   4    17165.28    16346.74    438.52 o 
 -13   5   4       93.24      313.36     60.64 o 
 -12   5   4    35410.38    36380.07    543.55 o 
 -11   5   4     2204.95     1941.91    192.97 o 
 -10   5   4    47070.11    50119.08    689.45 o 
  -9   5   4    32700.71    33025.44    431.84 o 
  -8   5   4    31557.63    30264.81    432.86 o 
  -7   5   4    88711.60    88683.41    902.27 o 
  -6   5   4    48578.38    48373.80    512.80 o 
  -5   5   4   142875.11   145820.28    925.74 o 
  -4   5   4     8357.59     8153.82    176.60 o 
  -3   5   4   176521.86   174036.20   1577.33 o 
  -2   5   4     1781.66     1660.24     65.71 o 
  -1   5   4    39999.86    40222.65    402.74 o 
   0   5   4    10854.74    11652.69    179.82 o 
   1   5   4    48037.06    46774.57    486.20 o 
   2   5   4    27876.10    27186.18    320.35 o 
   3   5   4     1324.04     1177.35     59.23 o 
   4   5   4    51933.10    51208.93    568.42 o 
   5   5   4     3267.33     2462.45     79.80 o 
   6   5   4    19697.96    21031.69    338.48 o 
   7   5   4    20062.60    21680.20    323.00 o 
   8   5   4       70.18      130.75     44.63 o 
   9   5   4    26693.51    27711.72    394.12 o 
  10   5   4      303.36      281.56     54.60 o 
  11   5   4    21029.89    20663.18    359.58 o 
  12   5   4     2475.19     2687.00    181.11 o 
  13   5   4    27490.77    28013.71    477.37 o 
  14   5   4     5159.79     4820.74    227.58 o 
  15   5   4     5711.54     5736.21    468.86 o 
  16   5   4    12002.96    12380.60    531.00 o 
  17   5   4     3689.20     3588.83    692.94 o 
 -17   6   4       88.02       56.88     77.18 o 
 -16   6   4    30784.79    32111.01    789.69 o 
 -15   6   4     1397.96     1406.40    265.74 o 
 -14   6   4    25243.59    25763.26   1071.60 o 
 -13   6   4     1298.44     1612.17    468.07 o 
 -12   6   4    26526.15    26222.61    658.01 o 
 -11   6   4    21227.45    22277.55    433.26 o 
 -10   6   4    10452.35    11595.17    265.62 o 
  -9   6   4     9321.28     9229.39    195.80 o 
  -8   6   4      195.38      334.07     43.63 o 
  -7   6   4     3686.77     3712.33    157.65 o 
  -6   6   4      693.73      586.23     94.51 o 
  -5   6   4       21.58      303.41     91.84 o 
  -4   6   4     9294.81     8862.83    208.26 o 
  -3   6   4    18373.40    20025.91    252.37 o 
  -2   6   4    15252.21    15678.92    208.16 o 
  -1   6   4    53811.04    50127.89    570.62 o 
   0   6   4    34374.25    32970.72    675.85 o 
   1   6   4   248910.80   248029.25   2686.08 o 
   2   6   4     2461.54     2630.93     74.88 o 
   3   6   4   215445.22   212337.64   1661.64 o 
   4   6   4        5.74      187.31     29.39 o 
   5   6   4   199144.03   206040.25   1366.95 o 
   6   6   4     5033.07     4796.56    122.77 o 
   7   6   4   127482.20   130406.53   1246.59 o 
   8   6   4     6680.58     6072.44    175.68 o 
   9   6   4    46648.09    46505.93    521.31 o 
  10   6   4     9180.51     9263.20    192.65 o 
  11   6   4    24478.98    26142.52    703.99 o 
  12   6   4    15582.21    15005.73    447.22 o 
  13   6   4     1067.87     1022.51    134.49 o 
  14   6   4      887.98      822.17    122.44 o 
  15   6   4      286.30      242.88     60.66 o 
  16   6   4       15.63      -20.50     70.60 o 
  17   6   4      167.10      159.99     68.45 o 
 -17   7   4       32.59       64.61     47.36 o 
 -16   7   4       12.85      133.40     73.34 o 
 -15   7   4       32.06       71.32     37.01 o 
 -14   7   4     3807.23     3238.40    240.01 o 
 -13   7   4     2661.87     2322.54    223.73 o 
 -12   7   4     9396.55     8909.17    301.62 o 
 -11   7   4     3756.98     3739.90    303.57 o 
 -10   7   4    22790.63    22474.11    382.61 o 
  -9   7   4    13369.65    12534.58    284.28 o 
  -8   7   4    31686.41    31733.35    454.16 o 
  -7   7   4    30375.75    30365.47    473.45 o 
  -6   7   4    13765.27    13084.46    218.61 o 
  -5   7   4    42168.81    42295.31    452.99 o 
  -4   7   4      532.03     1062.77    104.05 o 
  -3   7   4    58151.66    54794.34    638.53 o 
  -2   7   4     9897.15    11318.01    165.01 o 
  -1   7   4   117298.02   118240.07   1271.39 o 
   0   7   4       58.59      276.97     46.29 o 
   1   7   4    17459.76    17571.49    214.25 o 
   2   7   4    38824.21    36495.22    707.94 o 
   3   7   4    25512.87    25159.35    300.66 o 
   4   7   4     7216.65     6423.17    145.79 o 
   5   7   4     2023.97     2258.59     83.10 o 
   6   7   4     7295.61     6434.78    216.10 o 
   7   7   4     4295.70     4169.62    110.43 o 
   8   7   4      534.84      507.67     58.93 o 
   9   7   4    30072.46    30258.47    290.25 o 
  10   7   4     1718.95     1586.37     79.18 o 
  11   7   4    20483.74    20418.27    567.52 o 
  12   7   4     6639.61     6141.25    185.43 o 
  13   7   4    12301.79    12451.91    281.50 o 
  14   7   4     9472.18     9456.05    289.48 o 
  15   7   4    16885.49    20503.91    910.22 o 
  16   7   4    10508.54    11010.56    399.67 o 
  17   7   4     1414.39     1180.79    357.43 o 
 -17   8   4       22.21       46.27    101.09 o 
 -16   8   4       49.82      120.62     60.27 o 
 -15   8   4     4769.89     4157.80    313.85 o 
 -14   8   4      240.32      318.62    107.65 o 
 -13   8   4     2871.46     3079.33    196.57 o 
 -12   8   4     5814.02     4988.38    246.03 o 
 -11   8   4    28543.50    28984.47    490.18 o 
 -10   8   4     3194.18     3436.19    228.80 o 
  -9   8   4    23552.25    23720.60    409.77 o 
  -8   8   4    15589.61    15468.50    266.92 o 
  -7   8   4    40667.57    40679.43    394.92 o 
  -6   8   4    35684.57    34382.42    503.56 o 
  -5   8   4    15536.67    16290.81    250.31 o 
  -4   8   4    80717.67    80278.13    651.19 o 
  -3   8   4     7077.08     8422.30    177.20 o 
  -2   8   4    57562.82    55298.87    856.70 o 
  -1   8   4     3548.28     4150.55     99.33 o 
   0   8   4    23943.40    24296.31    202.75 o 
   1   8   4     1316.96     1230.64     58.06 o 
   2   8   4     6725.90     6603.14    160.27 o 
   3   8   4      231.03      277.83     34.89 o 
   4   8   4       82.41      233.29     33.28 o 
   5   8   4     9214.82     8999.34    190.03 o 
   6   8   4    12471.08    13659.27    206.42 o 
   7   8   4      154.33      180.82     52.58 o 
   8   8   4    23170.76    23021.12    391.54 o 
   9   8   4      309.07      304.92     42.31 o 
  10   8   4    13360.98    13659.26    244.46 o 
  11   8   4     4469.62     4697.76    124.34 o 
  12   8   4    22931.49    23794.00    481.24 o 
  13   8   4     1378.26     1253.57    145.89 o 
  14   8   4     3452.92     3555.84    125.87 o 
  15   8   4     6516.89     6765.05    447.87 o 
  16   8   4     5974.96     6405.92    484.34 o 
  17   8   4     3216.48     3355.25    199.62 o 
 -17   9   4    20737.74    21824.90   1157.06 o 
 -16   9   4      300.58      260.65     75.20 o 
 -15   9   4    13394.16    12584.70    887.53 o 
 -14   9   4      298.12      269.35     52.46 o 
 -13   9   4    26330.32    24431.25    718.93 o 
 -12   9   4      325.33      302.46     58.78 o 
 -11   9   4    21534.70    21361.58    464.96 o 
 -10   9   4        0.96       79.09     41.76 o 
  -9   9   4     7429.88     7294.85    186.89 o 
  -8   9   4       43.40      166.74     34.86 o 
  -7   9   4     4865.37     4671.70    161.87 o 
  -6   9   4    15495.77    16224.17    280.21 o 
  -5   9   4       98.06      312.93     51.57 o 
  -4   9   4    13313.63    13770.95    204.25 o 
  -3   9   4     2085.52     2336.16    126.45 o 
  -2   9   4    65044.65    68744.35    692.07 o 
  -1   9   4     5756.68     5018.41    127.28 o 
   0   9   4    89638.05    96324.21    758.11 o 
   1   9   4     3401.73     3904.37     79.87 o 
   2   9   4   149791.16   156764.45   1363.37 o 
   3   9   4     2039.37     2620.94     83.14 o 
   4   9   4    82047.85    82690.75    921.19 o 
   5   9   4    10240.64    10439.51    266.98 o 
   6   9   4    73050.36    73494.73    728.18 o 
   7   9   4     1371.38     1203.19     60.31 o 
   8   9   4    79012.28    80774.02    793.44 o 
   9   9   4     4796.72     4728.11    128.13 o 
  10   9   4    29727.06    29178.50    539.61 o 
  11   9   4     2331.66     2036.89    201.13 o 
  12   9   4     9916.77     9185.08    419.99 o 
  13   9   4     1388.79     1408.61    352.51 o 
  14   9   4      642.58      654.50    201.88 o 
  15   9   4     1699.39     1777.88    405.98 o 
  16   9   4     2274.46     2342.29    194.81 o 
  17   9   4     2140.13     2046.81    552.53 o 
 -17  10   4        0.42       14.74     86.95 o 
 -16  10   4     1448.40     1275.93    142.68 o 
 -15  10   4      288.66      164.46     42.38 o 
 -14  10   4     1274.82      987.37    186.81 o 
 -13  10   4     4547.78     4133.01    149.90 o 
 -12  10   4     7284.86     7059.76    328.00 o 
 -11  10   4     3708.62     3643.88    357.01 o 
 -10  10   4     4631.80     4665.70    201.58 o 
  -9  10   4    13838.58    13829.46    295.73 o 
  -8  10   4    23537.54    24907.46    422.88 o 
  -7  10   4    11234.93    10926.04    207.53 o 
  -6  10   4    22312.79    22556.39    363.49 o 
  -5  10   4      584.86      790.10     92.30 o 
  -4  10   4    14963.04    14565.77    218.46 o 
  -3  10   4     1277.61     1740.02    160.85 o 
  -2  10   4    34379.77    35502.82    383.82 o 
  -1  10   4      632.11      801.05    109.66 o 
   0  10   4    27656.73    31145.03    375.24 o 
   1  10   4       40.62      112.54     34.21 o 
   2  10   4     5556.86     5225.80    126.27 o 
   3  10   4     2441.46     3186.63    103.30 o 
   4  10   4     2018.67     1759.44     76.62 o 
   5  10   4      839.15      775.78     92.47 o 
   6  10   4      579.01      901.82     74.77 o 
   7  10   4     3305.25     2927.57    126.37 o 
   8  10   4     6198.40     6513.89    218.67 o 
   9  10   4      202.75      237.82     59.24 o 
  10  10   4     5308.72     4849.08    587.36 o 
  11  10   4     6038.40     5601.96    322.42 o 
  12  10   4       42.89       86.99     82.94 o 
  13  10   4     3508.49     2980.81    206.02 o 
  14  10   4     1075.53     1102.73    270.20 o 
  15  10   4     5401.28     6121.44    274.16 o 
  16  10   4     1684.75     1568.70    572.06 o 
  17  10   4     2677.09     2184.09    408.00 o 
 -17  11   4      647.32      477.64    249.54 o 
 -16  11   4       25.04       86.14     51.46 o 
 -15  11   4     4806.58     4564.58    221.08 o 
 -14  11   4       30.85       50.03     34.92 o 
 -13  11   4     9275.86     9345.62    334.16 o 
 -12  11   4       58.10      117.33     50.67 o 
 -11  11   4     5362.72     5511.59    303.07 o 
 -10  11   4     9341.02     9035.43    273.74 o 
  -9  11   4     4942.61     4343.06    276.23 o 
  -8  11   4     6645.43     6449.10    217.03 o 
  -7  11   4     6121.03     6451.47    279.89 o 
  -6  11   4     4859.12     4922.92    160.65 o 
  -5  11   4     2767.01     3014.31     79.79 o 
  -4  11   4      111.69      190.24     32.55 o 
  -3  11   4     8629.59     8458.78    192.11 o 
  -2  11   4     9367.28     8206.34    186.42 o 
  -1  11   4     6224.97     5820.36    146.67 o 
   0  11   4      590.21      628.15     83.94 o 
   1  11   4    28410.66    31725.52    406.63 o 
   2  11   4     2225.41     2679.83     82.85 o 
   3  11   4       11.55      138.91     29.57 o 
   4  11   4     5071.66     5072.23    134.75 o 
   5  11   4      155.15      188.17     58.68 o 
   6  11   4     4463.33     4337.72    108.12 o 
   7  11   4     4433.44     4119.92    132.39 o 
   8  11   4      457.09      566.21    115.52 o 
   9  11   4     3253.15     3169.88    121.09 o 
  10  11   4     3028.18     2708.39    264.72 o 
  11  11   4     3505.42     2960.69    132.24 o 
  12  11   4     5422.50     5846.24    349.71 o 
  13  11   4     3360.38     3229.25    666.56 o 
  14  11   4     4345.03     4249.48    311.89 o 
  15  11   4     1546.43     1233.85    440.98 o 
  16  11   4     1811.83     1673.22    335.53 o 
  17  11   4     3737.19     3895.50    349.77 o 
 -17  12   4      147.62       64.26     97.40 o 
 -16  12   4     9306.03     9257.10    383.57 o 
 -15  12   4      205.06      139.28     53.89 o 
 -14  12   4     2466.48     2105.62    130.47 o 
 -13  12   4      818.90      796.40    143.14 o 
 -12  12   4    12832.27    12072.68    800.08 o 
 -11  12   4     3792.20     3473.36    161.84 o 
 -10  12   4     6133.91     6990.54    261.18 o 
  -9  12   4      183.12      256.41     40.43 o 
  -8  12   4    13425.52    13130.34    279.27 o 
  -7  12   4    25618.20    26960.34    408.57 o 
  -6  12   4    11785.00    12069.90    246.69 o 
  -5  12   4    25604.52    25283.93    370.75 o 
  -4  12   4    30360.20    30156.50    461.70 o 
  -3  12   4    46689.05    45741.54    501.09 o 
  -2  12   4    17488.85    16539.81    275.09 o 
  -1  12   4    42451.28    39756.39    428.31 o 
   0  12   4      821.82      874.91     69.98 o 
   1  12   4    60780.09    60781.20    436.58 o 
   2  12   4     8974.58     9697.38    208.72 o 
   3  12   4    51152.00    51279.03    803.65 o 
   4  12   4     2687.58     2979.27    108.06 o 
   5  12   4     3582.98     3010.61     84.35 o 
   6  12   4     1289.89     1205.35     69.52 o 
   7  12   4    27637.47    29147.53    868.58 o 
   8  12   4     2061.75     2343.13    176.66 o 
   9  12   4     9993.49     9478.38    291.81 o 
  10  12   4       80.61      111.68     45.18 o 
  11  12   4    12646.56    13651.18    563.81 o 
  12  12   4     6700.54     6631.20    419.88 o 
  13  12   4      884.89     1016.69    295.98 o 
  14  12   4     6982.86     7108.42    468.33 o 
  15  12   4     7387.75     7909.56    313.36 o 
  16  12   4     5062.67     4836.24    385.31 o 
 -16  13   4       61.38       27.69     55.77 o 
 -15  13   4     2951.00     2994.27    164.12 o 
 -14  13   4      159.66      169.90     62.28 o 
 -13  13   4     6704.72     6101.02    289.56 o 
 -12  13   4       43.39       77.09     37.88 o 
 -11  13   4     8841.00     8585.43    480.31 o 
 -10  13   4      108.12       83.66     48.22 o 
  -9  13   4      392.39      318.18     53.81 o 
  -8  13   4     1936.37     1811.55    198.74 o 
  -7  13   4    12097.75    12151.77    302.84 o 
  -6  13   4       32.46       86.44     37.07 o 
  -5  13   4     1631.63     1621.29    185.13 o 
  -4  13   4     2302.23     2515.17     81.57 o 
  -3  13   4     1157.12     1069.48    140.38 o 
  -2  13   4     5804.55     5481.27    157.95 o 
  -1  13   4        9.99      120.04     44.11 o 
   0  13   4     7624.69     8499.48    197.91 o 
   1  13   4     2511.64     2425.69    119.87 o 
   2  13   4    29564.68    28218.94    415.02 o 
   3  13   4    14346.51    13177.18    238.71 o 
   4  13   4    19144.34    18154.65    483.38 o 
   5  13   4     2722.45     2665.32     83.32 o 
   6  13   4    37683.23    36367.69    549.87 o 
   7  13   4     4328.38     4177.44    129.43 o 
   8  13   4     3571.58     3810.86    448.59 o 
   9  13   4      172.60       74.60     59.92 o 
  10  13   4     7142.58     7042.31    684.73 o 
  11  13   4      308.32      353.54    161.51 o 
  12  13   4     4454.56     4434.71    510.38 o 
  13  13   4     2117.89     2442.38    605.24 o 
  14  13   4      245.28      118.70     92.46 o 
  15  13   4        0.61      -32.33     51.43 o 
  16  13   4     1282.99      835.47    371.65 o 
 -16  14   4     2168.60     1721.18    386.54 o 
 -15  14   4      264.03      192.65    108.31 o 
 -14  14   4    15048.58    15843.24    490.17 o 
 -13  14   4     3479.43     3520.17    197.26 o 
 -12  14   4     6435.89     6987.88    316.36 o 
 -11  14   4     1969.17     2162.90    178.63 o 
 -10  14   4     3448.47     3254.05    343.86 o 
  -9  14   4      121.27      105.16     42.39 o 
  -8  14   4      697.90      651.14     88.71 o 
  -7  14   4     1364.60     1311.65    125.42 o 
  -6  14   4      927.02      824.89     92.81 o 
  -5  14   4      116.37      204.14     51.95 o 
  -4  14   4     2798.84     2733.41    155.47 o 
  -3  14   4      655.49      965.40    131.72 o 
  -2  14   4       32.75      284.14     40.09 o 
  -1  14   4    10391.56    10578.37    186.96 o 
   0  14   4     1941.96     1351.07    139.69 o 
   1  14   4    24483.16    21577.11    332.92 o 
   2  14   4       11.13       87.37     22.32 o 
   3  14   4    26099.11    25505.96    353.06 o 
   4  14   4      747.84      827.48     65.11 o 
   5  14   4    39629.61    40409.89    501.20 o 
   6  14   4       52.97      100.73     29.85 o 
   7  14   4     1252.83     1343.10    190.93 o 
   8  14   4     1269.22     1349.11    372.62 o 
   9  14   4     7118.61     7943.00    443.64 o 
  10  14   4       30.73      143.80     68.93 o 
  11  14   4     2519.02     2437.24    232.67 o 
  12  14   4     2385.38     2283.69    500.84 o 
  13  14   4     3960.42     4381.65    828.71 o 
  14  14   4     1003.23     1019.56    289.63 o 
  15  14   4      452.84      165.21    139.27 o 
  16  14   4       75.09       42.78     35.02 o 
 -16  15   4      304.01      181.69     90.15 o 
 -15  15   4     1530.98     1064.83    393.15 o 
 -14  15   4     2328.20     2153.90    405.37 o 
 -13  15   4     2175.55     2200.17    287.59 o 
 -12  15   4     6702.17     6749.14    295.55 o 
 -11  15   4     9037.63     8468.07    281.66 o 
 -10  15   4    15394.91    15528.74    356.68 o 
  -9  15   4     8914.86     8890.29    317.66 o 
  -8  15   4    20739.98    20307.66    372.08 o 
  -7  15   4    23480.13    24845.29    393.59 o 
  -6  15   4    32327.66    33047.75    410.49 o 
  -5  15   4    40667.46    41314.34    522.70 o 
  -4  15   4    40459.76    41848.86    456.70 o 
  -3  15   4    48773.82    53146.92   1206.76 o 
  -2  15   4    23304.41    24074.01    355.33 o 
  -1  15   4    13733.75    14102.80    294.49 o 
   0  15   4    18281.28    18655.19    231.65 o 
   1  15   4    14132.03    15561.79    265.31 o 
   2  15   4     7084.06     7838.48    158.80 o 
   3  15   4    12417.12    12228.21    227.99 o 
   4  15   4      150.84      279.67     41.08 o 
   5  15   4       31.83      146.00     57.41 o 
   6  15   4     1581.52     1461.18    105.35 o 
   7  15   4     3005.80     2940.88    181.96 o 
   8  15   4     1456.21     1538.58    257.24 o 
   9  15   4     6026.67     5250.30    433.41 o 
  10  15   4     9401.71     9647.52    557.19 o 
  11  15   4    10753.82    10773.70    541.04 o 
  12  15   4     2981.09     2810.38    554.83 o 
  13  15   4    20707.02    21553.40    904.61 o 
  14  15   4     9123.81    10146.69    431.90 o 
  15  15   4    13390.76    14018.79    578.99 o 
  16  15   4     8700.64     9034.20    349.42 o 
 -16  16   4     8677.37     9308.42    388.45 o 
 -15  16   4      986.36      985.92    275.11 o 
 -14  16   4     7597.86     7957.86    369.68 o 
 -13  16   4     1543.02     1751.43    274.08 o 
 -12  16   4    10871.83    11045.69    402.92 o 
 -11  16   4     1961.63     1842.60    246.41 o 
 -10  16   4      871.11      943.32    142.65 o 
  -9  16   4      112.97      124.69     42.28 o 
  -8  16   4      255.00      329.18     65.30 o 
  -7  16   4      217.53      216.54     43.48 o 
  -6  16   4     4283.46     3795.03    190.26 o 
  -5  16   4     1153.27      988.53    114.61 o 
  -4  16   4    10957.29    10669.79    372.92 o 
  -3  16   4     7159.49     7914.75    216.36 o 
  -2  16   4    10726.91    10258.72    211.71 o 
  -1  16   4     7884.19     8180.51    132.81 o 
   0  16   4     5353.71     5236.20    156.34 o 
   1  16   4    20337.05    21459.27    322.62 o 
   2  16   4      292.25      338.17     56.23 o 
   3  16   4    38040.16    34856.71    404.22 o 
   4  16   4     3540.74     3134.89    177.77 o 
   5  16   4    28916.61    31265.39    611.44 o 
   6  16   4     5788.47     5521.66    167.61 o 
   7  16   4    32741.02    34677.65    905.80 o 
   8  16   4     1733.14     2040.29    531.76 o 
   9  16   4     3805.31     3780.23    476.70 o 
  10  16   4     2593.40     2789.96    476.56 o 
  11  16   4     9902.18     9057.87    481.45 o 
  12  16   4     2901.83     3079.63    254.21 o 
  13  16   4       18.89       -5.43    203.61 o 
  14  16   4      518.21      182.84    207.60 o 
  15  16   4       18.46       18.92     41.03 o 
 -15  17   4    13659.33    13098.45    849.11 o 
 -14  17   4     1400.12     1305.87    345.08 o 
 -13  17   4    17002.38    17696.64    538.75 o 
 -12  17   4     5233.99     5055.04    242.70 o 
 -11  17   4     3287.91     2955.34    304.86 o 
 -10  17   4     1614.54     1445.27    213.09 o 
  -9  17   4     3753.38     3735.24    168.44 o 
  -8  17   4      120.47      185.72     54.43 o 
  -7  17   4     5501.66     5817.65    236.94 o 
  -6  17   4     2335.99     1965.31    161.37 o 
  -5  17   4      256.61      352.72     45.84 o 
  -4  17   4     4637.22     4240.12    182.77 o 
  -3  17   4    21127.44    20281.76    325.94 o 
  -2  17   4     9530.18     8763.37    184.54 o 
  -1  17   4     3485.86     3638.40    119.12 o 
   0  17   4    35715.37    37472.06    412.66 o 
   1  17   4      998.66     1317.71    161.35 o 
   2  17   4    21416.09    22824.72    348.89 o 
   3  17   4      816.32      749.54     97.19 o 
   4  17   4    77778.93    81606.95   1212.28 o 
   5  17   4       10.52       60.70     26.77 o 
   6  17   4    23100.01    23047.39    359.23 o 
   7  17   4     1193.87     1215.79    324.56 o 
   8  17   4    15993.35    16593.80    780.66 o 
   9  17   4     5664.34     5508.33    396.25 o 
  10  17   4     7286.46     7297.65    501.42 o 
  11  17   4     8147.25     6979.45    665.37 o 
  12  17   4     3491.17     3121.35    281.51 o 
  13  17   4     3360.71     3698.83    721.98 o 
  14  17   4      651.61      435.97    173.12 o 
  15  17   4      866.23      655.56    186.17 o 
 -15  18   4     1442.78     1048.61    474.71 o 
 -14  18   4     5575.31     5328.13    362.09 o 
 -13  18   4    13448.22    13551.75    435.18 o 
 -12  18   4     6758.74     6577.74    506.49 o 
 -11  18   4    21884.35    22323.20    566.81 o 
 -10  18   4    21390.83    21221.06    562.92 o 
  -9  18   4    41770.78    41792.20    644.92 o 
  -8  18   4    20306.96    20999.60    449.39 o 
  -7  18   4    35427.20    35891.34    500.17 o 
  -6  18   4    46864.33    47292.93    593.86 o 
  -5  18   4    37455.62    37329.68    600.06 o 
  -4  18   4    47728.09    49981.41    603.28 o 
  -3  18   4    13793.63    14728.49    251.33 o 
  -2  18   4    38860.60    38396.34    863.37 o 
  -1  18   4     2158.76     2193.83    163.86 o 
   0  18   4    25471.42    26267.22    452.24 o 
   1  18   4       44.76       88.41     32.52 o 
   2  18   4    11437.56    10310.48    261.86 o 
   3  18   4     1322.12     1345.18    105.64 o 
   4  18   4     2262.02     2304.10    140.87 o 
   5  18   4      232.41      237.78     40.90 o 
   7  18   4      113.36      -31.30     99.13 o 
   8  18   4     5111.55     4845.26    458.50 o 
   9  18   4     9259.50     9465.77    526.81 o 
  10  18   4    23201.68    25733.40    991.45 o 
  11  18   4     5566.84     5031.74   1289.40 o 
  12  18   4    18801.80    20491.34    920.74 o 
  13  18   4    11604.25    10744.09    503.03 o 
  14  18   4    20013.93    22122.31    820.88 o 
  15  18   4     8174.93     8287.04    350.62 o 
 -15  19   4     4937.12     4953.28    275.77 o 
 -14  19   4     4598.24     5013.86    372.40 o 
 -13  19   4     2522.36     2704.58    204.46 o 
 -12  19   4     8729.40     9211.44    448.02 o 
 -11  19   4      766.68      559.09     82.48 o 
 -10  19   4    12779.90    12845.06    403.85 o 
  -9  19   4     4658.99     4144.34    196.34 o 
  -8  19   4     4676.66     4406.32    192.06 o 
  -7  19   4     1758.88     1738.60    185.28 o 
  -6  19   4      327.04      444.52     78.38 o 
  -5  19   4     9280.30     8543.33    193.15 o 
  -4  19   4     3829.32     4533.88    295.97 o 
  -3  19   4    10430.99    10277.30    232.97 o 
  -2  19   4    21015.59    20487.17    354.62 o 
  -1  19   4     1580.51     1682.83    194.58 o 
   0  19   4    42641.37    43058.91    516.59 o 
   1  19   4     1431.69     1502.83    157.73 o 
   2  19   4    51031.77    50389.11    535.03 o 
   3  19   4     4807.62     4770.93    148.43 o 
   4  19   4    39158.58    40134.50    483.48 o 
   5  19   4     1975.00     2140.93    156.30 o 
   6  19   4    34045.26    34306.67    544.78 o 
   7  19   4    16472.77    16770.04    323.76 o 
   8  19   4     9405.47     9249.46    541.06 o 
   9  19   4     5231.98     6742.92   1526.70 o 
  10  19   4     5563.21     4987.07    379.55 o 
  11  19   4     4905.55     5570.80    270.39 o 
  12  19   4      271.68      186.52    102.11 o 
  13  19   4     4172.18     4100.86    420.78 o 
  14  19   4      409.98      243.42    172.93 o 
  15  19   4      134.20      180.24     96.59 o 
 -14  20   4    16524.94    16565.99    929.49 o 
 -13  20   4     3304.63     3316.85    637.75 o 
 -12  20   4     7668.53     7775.56    234.60 o 
 -11  20   4     1902.68     1723.72    105.88 o 
 -10  20   4     1970.87     1653.34    148.80 o 
  -9  20   4     2636.35     2639.00    225.46 o 
  -8  20   4      274.06      255.11     66.70 o 
  -7  20   4      255.38      255.47     59.66 o 
  -6  20   4     6613.72     6858.55    308.84 o 
  -5  20   4     2041.70     1932.14    224.64 o 
  -4  20   4    13687.06    13006.83    367.89 o 
  -3  20   4      487.96      848.32     95.99 o 
  -2  20   4    34281.95    35649.39    446.77 o 
  -1  20   4    22179.59    22256.79    354.19 o 
   0  20   4    14398.11    13820.13    289.71 o 
   1  20   4    24098.05    24954.76    520.58 o 
   2  20   4    15735.93    15788.91    465.15 o 
   3  20   4    59076.69    61638.34    725.13 o 
   4  20   4       11.65       46.71     49.77 o 
   5  20   4    39462.09    41278.23    513.12 o 
   6  20   4      532.84      592.64     96.72 o 
   7  20   4    26437.68    28757.80    487.15 o 
   8  20   4     6936.63     7375.73    553.84 o 
   9  20   4    24438.30    23685.76    969.17 o 
  10  20   4     8386.43     8467.27    650.00 o 
  11  20   4     2705.64     2770.32    659.58 o 
  12  20   4     5795.11     5763.26    291.09 o 
  13  20   4      402.30      280.33    106.95 o 
  14  20   4     1753.22     2248.28    444.15 o 
 -13  21   4     3291.53     3267.52    226.05 o 
 -12  21   4    12825.16    14406.71    665.32 o 
 -11  21   4     9481.50     9967.24    343.00 o 
 -10  21   4    17929.65    18674.30    567.18 o 
  -9  21   4    29401.00    29348.75    624.80 o 
  -8  21   4    20657.94    22357.23    561.85 o 
  -7  21   4    42171.79    43190.46    800.50 o 
  -6  21   4     7196.30     7337.62    249.41 o 
  -5  21   4    83762.58    86792.44   1140.85 o 
  -4  21   4     6220.23     6318.64    196.69 o 
  -3  21   4    37043.59    36672.36    598.39 o 
  -2  21   4       46.57      132.17     39.84 o 
  -1  21   4    36075.62    35283.55    480.29 o 
   0  21   4      307.89      526.91     93.23 o 
   1  21   4     5300.37     4999.65    117.48 o 
   2  21   4     2380.17     2075.55    140.90 o 
   3  21   4      164.49      246.10     61.81 o 
   4  21   4     1003.55     1117.52     89.36 o 
   5  21   4     8846.76     9143.22    500.53 o 
   6  21   4      119.76      166.03     33.85 o 
   7  21   4    21123.88    21356.20    359.63 o 
   8  21   4     2718.37     2994.03    724.79 o 
   9  21   4    20842.23    21263.49   1385.05 o 
  10  21   4     5876.01     5476.73    398.38 o 
  11  21   4    19795.18    21561.67    927.14 o 
  12  21   4     9626.94     9184.53    441.01 o 
  13  21   4    12247.03    12745.67    678.34 o 
  14  21   4    12767.42    13543.64    781.42 o 
 -13  22   4     2805.95     2483.10    658.21 o 
 -12  22   4     1999.76     1467.30    324.14 o 
 -11  22   4    17115.45    17676.24    545.05 o 
 -10  22   4      508.30      354.62     96.44 o 
  -9  22   4     9942.63    10584.37    379.21 o 
  -8  22   4     1546.96     1170.63    195.57 o 
  -7  22   4     5143.38     4814.25    288.39 o 
  -6  22   4     3132.23     2991.50    183.51 o 
  -5  22   4       25.60      125.92     43.90 o 
  -4  22   4     5302.52     5289.86    297.64 o 
  -3  22   4    13447.75    13501.40    328.59 o 
  -2  22   4     8562.36     8391.55    382.38 o 
  -1  22   4    25092.62    24777.17    566.24 o 
   0  22   4     6652.85     5679.48    243.57 o 
   1  22   4    47378.29    47968.09    533.48 o 
   2  22   4      113.93       84.17     60.63 o 
   3  22   4    34819.93    34082.54    479.30 o 
   4  22   4     2849.64     3040.53     96.64 o 
   5  22   4    37670.89    39479.27    601.68 o 
   6  22   4     5336.76     5300.31    245.61 o 
   7  22   4    16554.45    17948.26    627.96 o 
   8  22   4    14111.35    15372.32   4997.28 o 
   9  22   4    10139.97    10186.04    671.49 o 
  10  22   4     7548.00     6762.95    457.60 o 
  11  22   4      851.63      819.42    361.29 o 
  12  22   4     6366.82     7114.38    325.00 o 
  13  22   4       28.69      158.63     97.18 o 
 -13  23   4     2964.80     2266.00    539.56 o 
 -12  23   4     7811.71     8642.19    392.21 o 
 -11  23   4      705.57      506.77    197.68 o 
 -10  23   4     6652.55     6240.86    388.27 o 
  -9  23   4        1.46       53.02     49.39 o 
  -8  23   4     9312.51     8906.13    376.15 o 
  -7  23   4     3003.09     2763.25    223.52 o 
  -6  23   4       36.43       71.32     31.70 o 
  -5  23   4     3483.58     4019.46    296.04 o 
  -4  23   4     3531.48     2965.64    253.73 o 
  -3  23   4     6583.95     6083.69    220.95 o 
  -2  23   4    20083.49    20114.81    373.27 o 
  -1  23   4    25281.81    25720.35    596.10 o 
   0  23   4    39766.26    39766.95    495.86 o 
   1  23   4     3978.17     3977.86    267.62 o 
   2  23   4    54877.03    55537.68    769.89 o 
   3  23   4     1513.35     1599.83    212.75 o 
   4  23   4    51696.00    53088.92    796.28 o 
   5  23   4     1254.35     1187.89    147.47 o 
   6  23   4    31129.30    33061.18    662.82 o 
   7  23   4     1555.62     1205.98    188.78 o 
   8  23   4    26251.75    30125.14   1175.34 o 
   9  23   4     7385.44     8025.18    726.18 o 
  10  23   4     6881.47     6988.18    524.63 o 
  11  23   4     9440.13    10406.45    440.52 o 
  12  23   4       36.77       53.06     47.10 o 
  13  23   4     1307.48      651.26    382.51 o 
 -12  24   4     6019.56     5722.30    337.35 o 
 -11  24   4    16841.99    17639.37    738.06 o 
 -10  24   4    16182.98    16887.42    746.62 o 
  -9  24   4    29904.30    30721.54   1414.59 o 
  -8  24   4    30824.16    31103.96   1239.05 o 
  -7  24   4    17574.53    18543.38    626.11 o 
  -6  24   4    44425.29    45755.29    931.84 o 
  -5  24   4    13009.08    11579.88    359.98 o 
  -4  24   4    60833.96    59654.24    886.41 o 
  -3  24   4     2756.10     2573.52    151.86 o 
  -2  24   4    30391.47    30315.62    613.58 o 
  -1  24   4      526.36      356.17     73.37 o 
   0  24   4    28340.20    26005.31    898.82 o 
   1  24   4     1492.07     1393.50    187.53 o 
   2  24   4     3225.48     2919.47    107.48 o 
   3  24   4      362.86      394.24     62.96 o 
   4  24   4     1127.13     1029.48    163.01 o 
   5  24   4       86.35       81.15     53.16 o 
   6  24   4    11178.60    10966.58    674.46 o 
   7  24   4       26.79       60.36     43.44 o 
   8  24   4    17238.96    19575.90    882.96 o 
   9  24   4     2810.72     2801.85    532.99 o 
  10  24   4    20239.61    23244.95    884.82 o 
  11  24   4     5569.78     5527.23    297.85 o 
  12  24   4    15506.40    17298.52    964.11 o 
 -12  25   4     3236.20     2797.59    718.60 o 
 -11  25   4     2495.76     2197.95    617.12 o 
 -10  25   4     8302.28     8578.71    401.59 o 
  -9  25   4       96.46      117.47     88.23 o 
  -8  25   4     4638.77     4541.66    197.55 o 
  -7  25   4     5057.64     4535.17    187.94 o 
  -6  25   4      527.97      341.42     55.62 o 
  -5  25   4     7563.65     7390.58    317.13 o 
  -4  25   4     3805.01     3616.98    417.33 o 
  -3  25   4    25886.83    25383.15    547.71 o 
  -2  25   4     3711.76     3328.47    531.27 o 
  -1  25   4    21268.29    20532.22    597.04 o 
   0  25   4    20324.13    19860.02    467.08 o 
   1  25   4    14301.82    13645.54    336.94 o 
   2  25   4    26903.28    27552.22    760.43 o 
   3  25   4       13.21       41.60     38.05 o 
   4  25   4    28892.67    29479.17    607.22 o 
   5  25   4      641.03      570.43    108.98 o 
   6  25   4    23150.22    24623.04    811.56 o 
   7  25   4     6299.06     6789.46    628.77 o 
   8  25   4    21477.36    26795.14   1132.43 o 
   9  25   4    10535.28     9089.60    412.13 o 
  10  25   4     8507.97     8809.36    395.99 o 
  11  25   4     4870.78     5302.15    294.05 o 
  12  25   4      646.00      563.81    263.50 o 
 -11  26   4     4188.81     4218.86    405.50 o 
 -10  26   4     1090.35      729.89    205.92 o 
  -9  26   4    13324.29    13947.36    583.07 o 
  -8  26   4       25.21       55.56     37.82 o 
  -7  26   4     1783.31     1365.30    230.20 o 
  -6  26   4     3695.27     2687.57    504.12 o 
  -5  26   4     1020.74      639.79     94.33 o 
  -4  26   4     4464.53     4300.67    203.34 o 
  -3  26   4     2946.56     2950.00    618.08 o 
  -2  26   4    13758.62    13021.32    468.11 o 
  -1  26   4    20070.13    19856.52    542.38 o 
   0  26   4    12175.31    11470.86    662.23 o 
   1  26   4    30586.92    28703.12    881.75 o 
   2  26   4      957.76      649.03     91.11 o 
   3  26   4    38016.45    38574.36    977.93 o 
   4  26   4     1452.84     1197.25    176.43 o 
   5  26   4    25372.63    27171.79   1423.85 o 
   6  26   4     6648.29     6707.35    608.96 o 
   7  26   4    26294.31    30202.77   1216.74 o 
   8  26   4     3854.31     4153.74    277.95 o 
   9  26   4    14985.50    17774.26    977.90 o 
  10  26   4    12915.16    13893.53    526.19 o 
  11  26   4     1898.27     1448.42    539.23 o 
 -11  27   4     3738.25     3695.11    572.36 o 
 -10  27   4    22733.35    23687.08   1280.92 o 
  -9  27   4     8547.28     9176.75    405.89 o 
  -8  27   4    22989.16    24377.66    999.11 o 
  -7  27   4    16843.96    17620.91    511.26 o 
  -6  27   4    24514.46    23318.06   1167.67 o 
  -5  27   4    23680.78    24881.74    640.44 o 
  -4  27   4     5967.14     5576.23    226.94 o 
  -3  27   4    24084.99    25344.77    674.13 o 
  -2  27   4     2258.35     1449.58    757.43 o 
  -1  27   4    21034.68    21204.05    748.88 o 
   0  27   4      228.26      271.25     64.96 o 
   1  27   4    18014.04    17419.35    634.46 o 
   2  27   4     1232.49     1299.38    192.97 o 
   3  27   4     2439.50     2124.55    193.76 o 
   4  27   4      780.72      695.42    109.18 o 
   5  27   4      140.41      185.77     59.76 o 
   6  27   4      340.35      523.80    207.11 o 
   7  27   4     5922.83     4835.76   1077.07 o 
   8  27   4       60.23      209.10     80.52 o 
   9  27   4    12117.08    12541.86    519.36 o 
  10  27   4     2195.84     2173.56    968.94 o 
  11  27   4    13708.06    15565.06    894.09 o 
 -10  28   4     1192.07      931.25    297.63 o 
  -9  28   4     5167.87     5699.75    422.96 o 
  -8  28   4      529.03      460.51    105.17 o 
  -7  28   4     6528.33     6600.08    325.48 o 
  -6  28   4     3819.77     3107.85    204.54 o 
  -5  28   4      514.84      342.96     92.24 o 
  -4  28   4     7709.83     7708.85    377.26 o 
  -3  28   4      341.71      305.21     76.66 o 
  -2  28   4    17087.82    16277.38    677.99 o 
  -1  28   4     5000.75     4812.38    224.51 o 
   0  28   4    22779.22    24804.29    657.69 o 
   1  28   4    17418.39    16825.57    816.62 o 
   2  28   4     7381.60     6722.76    499.61 o 
   3  28   4    23043.21    24017.63    607.12 o 
   4  28   4     1329.18     1623.76    212.47 o 
   5  28   4    21022.38    22347.71    940.29 o 
   6  28   4       19.63      -59.15     99.33 o 
   7  28   4    17202.79    17291.63    783.42 o 
   8  28   4     3563.45     2633.09    915.09 o 
   9  28   4     8909.01     9785.13    488.30 o 
  10  28   4     5620.90     7113.14    360.21 o 
  -9  29   4     1181.52     1063.80    404.66 o 
  -8  29   4     5764.06     5347.93    283.66 o 
  -7  29   4     1020.85      902.96    218.81 o 
  -6  29   4       10.10       44.20     46.44 o 
  -5  29   4     2095.12     1994.34    275.43 o 
  -4  29   4      322.42      155.78     89.53 o 
  -3  29   4     5494.41     5517.84    261.07 o 
  -2  29   4     6802.67     5805.01    400.20 o 
  -1  29   4     8986.87     8922.60    315.55 o 
   0  29   4    15372.28    15304.87    486.43 o 
   1  29   4     1042.92      895.48    177.39 o 
   2  29   4    24322.55    24822.26    741.49 o 
   3  29   4       78.06       37.93     57.92 o 
   4  29   4    19922.69    21794.46    533.33 o 
   5  29   4     4945.03     4882.21    267.69 o 
   6  29   4    20244.72    21047.72    871.24 o 
   7  29   4     1923.90     1479.37    408.98 o 
   8  29   4    20106.25    22397.80   1199.81 o 
   9  29   4     4762.53     5406.73    425.36 o 
  -8  30   4     8705.85     8059.21    390.26 o 
  -7  30   4    20142.93    19951.97   1208.02 o 
  -6  30   4    13957.05    14142.51    732.13 o 
  -5  30   4    13755.76    13875.97    327.85 o 
  -4  30   4    25927.60    27955.27   1345.69 o 
  -3  30   4     8775.70     8791.72    329.66 o 
  -2  30   4    24320.91    25539.70    632.12 o 
  -1  30   4     7736.57     7368.94    230.97 o 
   0  30   4    20533.21    20655.76    524.63 o 
   1  30   4      377.16      208.67    102.51 o 
   2  30   4    10421.69    10062.61    329.23 o 
   3  30   4      178.26      102.56     41.69 o 
   4  30   4      144.85      140.25     75.87 o 
   5  30   4      393.76      321.52    177.66 o 
   6  30   4      287.60      141.51     96.02 o 
   7  30   4      350.26      369.65    166.63 o 
   8  30   4     9278.49     9329.02    631.07 o 
  -7  31   4      121.58       40.89     88.17 o 
  -6  31   4      674.87      477.40    127.36 o 
  -5  31   4     1690.51     1396.31    311.15 o 
  -4  31   4       13.75       55.81     57.48 o 
  -3  31   4     3807.11     3810.34    308.11 o 
  -2  31   4     1511.11     1027.88    225.38 o 
  -1  31   4     7632.74     7654.56    237.13 o 
   0  31   4     3498.01     3649.32    278.64 o 
   1  31   4     5231.34     5457.33    452.54 o 
   2  31   4    12847.29    12411.97    282.16 o 
   3  31   4     1652.89     1718.11    188.60 o 
   4  31   4    10331.39    10305.69    400.91 o 
   5  31   4      436.95      437.47    147.14 o 
   6  31   4     9599.42     9799.10    414.55 o 
   7  31   4       16.84       16.96    103.64 o 
  -6  32   4       28.68       38.49     57.25 o 
  -5  32   4      626.75      339.03    145.20 o 
  -4  32   4      169.09      150.13     52.99 o 
  -3  32   4     1804.17     1570.22    359.93 o 
  -2  32   4      704.52      503.15    116.83 o 
  -1  32   4    10324.70    10705.02    278.88 o 
   0  32   4      150.30       62.56     51.82 o 
   1  32   4    12666.81    12883.20    325.55 o 
   2  32   4      242.11      264.30    113.22 o 
   3  32   4    13560.69    14633.50    418.86 o 
   4  32   4       27.17       92.75    111.56 o 
   5  32   4    11403.90    12533.56    720.40 o 
   6  32   4      173.08      193.39    121.73 o 
  -4  33   4     7241.66     7834.32    284.37 o 
  -3  33   4     9243.73     8798.85    269.30 o 
  -2  33   4     8994.64     9048.66    383.29 o 
  -1  33   4     5309.11     4904.31    201.62 o 
   0  33   4     5335.02     4511.24    191.65 o 
   1  33   4     7333.13     7481.36    205.11 o 
   2  33   4     3760.54     3452.46    616.95 o 
   3  33   4      399.94      277.16    208.99 o 
   4  33   4     1980.49     1031.71    533.90 o 
  -1  34   4     1399.30      997.07    273.30 o 
   0  34   4      136.99       61.37     46.58 o 
   1  34   4     1642.37     1186.08    276.99 o 
 -17   1   5     6520.30     6307.20    413.48 o 
 -16   1   5     2135.83     2536.99    373.94 o 
 -15   1   5    15844.56    16911.73    749.30 o 
 -14   1   5      659.78      798.01    189.21 o 
 -13   1   5    24051.40    24123.73    701.52 o 
 -12   1   5        7.92       84.38     36.37 o 
 -11   1   5    22622.87    22273.75    476.07 o 
 -10   1   5      224.03      208.26     48.18 o 
  -9   1   5     9661.76    10814.82    311.17 o 
  -8   1   5     2988.48     3275.24    178.09 o 
  -7   1   5    14815.29    14432.19    286.03 o 
  -6   1   5     1608.35     2014.24    197.64 o 
  -5   1   5     6008.19     5293.98    164.47 o 
  -4   1   5       75.98      181.29     43.63 o 
  -3   1   5     9127.01     8460.63    176.48 o 
  -2   1   5      258.19      480.18     63.33 o 
  -1   1   5      471.57      981.33     79.86 o 
   0   1   5    13392.07    14634.96    189.91 o 
   1   1   5     1170.35     1194.10     66.26 o 
   2   1   5    21793.67    20643.89    249.09 o 
   3   1   5     8958.32     8833.63    173.28 o 
   4   1   5    13951.30    14577.53    202.60 o 
   5   1   5      223.84      257.78     40.66 o 
   6   1   5    35576.54    34375.45    483.47 o 
   7   1   5     7858.78     8315.05    130.07 o 
   8   1   5    34329.34    34784.86    366.86 o 
   9   1   5     1829.80     1880.11     78.18 o 
  10   1   5    38819.87    39060.38    464.09 o 
  11   1   5      567.46      482.31     66.56 o 
  12   1   5    15031.12    16210.35    304.34 o 
  13   1   5       45.66       60.22     23.44 o 
  14   1   5    14198.11    14106.04    411.67 o 
  15   1   5     1073.98      754.13    112.93 o 
  16   1   5     4232.57     4013.18    119.75 o 
  17   1   5       35.06       77.58     45.76 o 
 -17   2   5     1760.70     1560.44    316.42 o 
 -16   2   5     1751.05     1743.44    244.74 o 
 -15   2   5     5470.40     6397.74    364.87 o 
 -14   2   5     1667.42     1585.04    260.59 o 
 -13   2   5      502.32      511.59    145.43 o 
 -12   2   5     2680.39     2288.09    268.17 o 
 -11   2   5      158.99      182.72     52.84 o 
 -10   2   5    13768.96    13688.25    351.29 o 
  -9   2   5     1923.91     2069.92    151.72 o 
  -8   2   5    30141.83    32762.91    457.42 o 
  -7   2   5     7458.64     6419.67    168.41 o 
  -6   2   5    56307.69    57636.46    757.38 o 
  -5   2   5    23104.42    22958.55    314.22 o 
  -4   2   5    54653.46    54902.63    565.90 o 
  -3   2   5    27767.91    24480.62    285.70 o 
  -2   2   5    85176.80    82324.35    626.82 o 
  -1   2   5      981.61     1251.61     72.63 o 
   0   2   5    29319.44    25717.76    320.81 o 
   1   2   5    44173.77    42872.31    499.00 o 
   2   2   5    13355.50    13844.20    184.29 o 
   3   2   5     3324.22     3943.79     77.00 o 
   4   2   5    17216.94    16833.57    225.38 o 
   5   2   5     3854.67     3558.53    117.38 o 
   6   2   5      101.86      180.90     27.30 o 
   7   2   5     9156.86    10116.20    177.03 o 
   8   2   5      125.04      109.90     36.35 o 
   9   2   5    16810.12    18166.72    310.65 o 
  10   2   5     3428.59     3594.85    290.86 o 
  11   2   5     8419.84     8586.49    221.16 o 
  12   2   5        2.46       37.75     19.75 o 
  13   2   5     5470.99     5629.16    145.03 o 
  14   2   5     6032.67     6192.47    136.77 o 
  15   2   5     7542.44     7192.73    298.93 o 
  16   2   5     2044.88     2252.95    379.97 o 
  17   2   5     5967.98     5936.20    242.09 o 
 -17   3   5       16.64       76.93     45.75 o 
 -16   3   5       82.33       99.18     55.66 o 
 -15   3   5      635.95      813.78    173.88 o 
 -14   3   5      130.90      190.32     86.10 o 
 -13   3   5     1872.98     1366.76    253.41 o 
 -12   3   5     1300.12     1245.34    174.34 o 
 -11   3   5     1297.73      973.51    120.66 o 
 -10   3   5     7215.16     6971.22    264.65 o 
  -9   3   5      148.56      257.00     47.40 o 
  -8   3   5     5004.90     4976.91    202.74 o 
  -7   3   5      919.95      983.42    115.81 o 
  -6   3   5    14304.35    13542.83    229.87 o 
  -5   3   5        1.48      133.23     32.66 o 
  -4   3   5    10493.16    10076.22    184.27 o 
  -3   3   5     2589.33     2392.21     84.48 o 
  -2   3   5      109.79      338.14     41.14 o 
  -1   3   5     1389.90     1317.38    121.24 o 
   0   3   5     5965.42     6227.17    142.00 o 
   1   3   5    16773.63    17228.23    249.14 o 
   2   3   5     7180.93     8535.84    178.27 o 
   3   3   5    28296.15    28805.97    352.32 o 
   4   3   5    10108.30     9847.83    206.92 o 
   5   3   5    27060.66    26635.60    277.39 o 
   6   3   5    14706.31    15222.80    227.61 o 
   7   3   5     4069.16     4515.50    129.15 o 
   8   3   5     3766.46     2864.09    112.50 o 
   9   3   5      391.32      370.52     58.71 o 
  10   3   5     6069.17     5463.84    118.80 o 
  11   3   5      114.58       64.82     73.55 o 
  12   3   5     1444.23     1349.25    100.60 o 
  13   3   5     8017.00     7787.76    149.45 o 
  14   3   5     2136.65     1896.06    217.60 o 
  15   3   5     2169.60     2300.46    327.41 o 
  16   3   5       15.46       32.85     32.88 o 
  17   3   5     2318.98     2287.94    349.02 o 
 -17   4   5      386.16      284.77     84.37 o 
 -16   4   5    14258.51    15244.02    658.80 o 
 -15   4   5      561.77      775.67    145.59 o 
 -14   4   5    26223.00    28469.42    763.75 o 
 -13   4   5      307.82      323.38     68.31 o 
 -12   4   5    42376.93    44123.86    732.83 o 
 -11   4   5     8986.94     8435.71    250.03 o 
 -10   4   5    18127.70    18533.11    349.99 o 
  -9   4   5    10618.60    10990.41    243.62 o 
  -8   4   5    25375.23    25949.39    403.01 o 
  -7   4   5    13350.07    14066.28    252.89 o 
  -6   4   5    29895.86    33029.20    564.96 o 
  -5   4   5     8166.44     7813.58    185.78 o 
  -4   4   5     2132.57     2194.00    240.87 o 
  -3   4   5      231.49      505.74     54.95 o 
  -2   4   5     8605.92     9534.05    195.78 o 
  -1   4   5    19343.66    21898.48    367.75 o 
   0   4   5     1415.17     1345.69     83.11 o 
   1   4   5   104143.85   105209.21    628.50 o 
   2   4   5       11.28      166.55     30.69 o 
   3   4   5    66368.51    63510.12    433.35 o 
   4   4   5      285.82      207.77     32.21 o 
   5   4   5    62524.00    60683.11    536.40 o 
   6   4   5      398.65      809.61     93.16 o 
   7   4   5    71553.73    76193.05    634.82 o 
   8   4   5    12151.55    11039.94    237.28 o 
   9   4   5    28695.45    30108.69    336.70 o 
  10   4   5     5085.52     5107.39    138.13 o 
  11   4   5    29284.52    31914.89    548.42 o 
  12   4   5     7973.83     7609.83    286.37 o 
  13   4   5    20110.71    19840.98    446.96 o 
  14   4   5     2226.53     2325.10    175.51 o 
  15   4   5     7883.84     7650.00    232.39 o 
  16   4   5       49.72       42.33     63.48 o 
  17   4   5     3197.75     2634.35    158.99 o 
 -17   5   5      479.45      484.87    108.95 o 
 -16   5   5     6661.93     7069.23    321.63 o 
 -15   5   5      304.14      196.24     72.78 o 
 -14   5   5     3145.18     3253.85    499.67 o 
 -13   5   5       12.93       39.58     45.30 o 
 -12   5   5       12.21       90.20     51.84 o 
 -11   5   5       15.15       84.73     51.51 o 
 -10   5   5       45.82      127.12     60.84 o 
  -9   5   5    12544.67    11709.41    255.19 o 
  -8   5   5    20992.28    21158.81    357.85 o 
  -7   5   5    29388.95    29489.50    440.07 o 
  -6   5   5    23114.20    21868.25    359.27 o 
  -5   5   5    70452.47    71795.31   1625.10 o 
  -4   5   5    69083.21    69255.95    685.08 o 
  -3   5   5   109171.27   111236.81    936.77 o 
  -2   5   5    15221.63    13262.48    275.64 o 
  -1   5   5   122383.48   124336.92    859.42 o 
   0   5   5    23212.76    23647.08    290.15 o 
   1   5   5    35061.68    33760.16    401.82 o 
   2   5   5    11377.22    10913.10    134.25 o 
   3   5   5    87900.99    89073.89    589.93 o 
   4   5   5      131.80      252.54     51.97 o 
   5   5   5    21175.14    21047.51    317.48 o 
   6   5   5      385.95      489.68     62.47 o 
   7   5   5     2289.03     2165.31     93.10 o 
   8   5   5     5260.31     4533.68    111.51 o 
   9   5   5      905.88     1023.29    115.38 o 
  10   5   5     3243.90     3348.82    122.11 o 
  12   5   5        9.82       29.14     26.13 o 
  13   5   5     2865.27     2685.88    167.40 o 
  14   5   5     1932.66     1548.42    102.00 o 
  15   5   5    10124.08    10124.93    347.37 o 
  16   5   5     6368.14     6004.62    234.50 o 
  17   5   5      920.84      757.34    252.54 o 
 -17   6   5      603.08      432.10    171.45 o 
 -16   6   5     1393.88     1776.46    366.51 o 
 -15   6   5       84.59      286.16    119.95 o 
 -14   6   5    11283.47    10635.99    819.49 o 
 -13   6   5      581.57      622.43     93.87 o 
 -12   6   5     8690.86     8447.12    441.79 o 
 -11   6   5     4775.44     4548.55    352.61 o 
 -10   6   5     2184.88     2087.91    210.36 o 
  -9   6   5      677.31      658.01     88.10 o 
  -8   6   5      707.65      934.38    114.66 o 
  -7   6   5     9296.97     9471.99    200.95 o 
  -6   6   5      707.04      833.52     93.11 o 
  -5   6   5    30895.39    30595.41    469.55 o 
  -4   6   5    28063.98    28392.56    330.13 o 
  -3   6   5    14700.18    14095.82    211.61 o 
  -2   6   5    16780.52    18148.42    245.68 o 
  -1   6   5     8847.35     7408.35    161.12 o 
   0   6   5    16771.99    16977.97    220.22 o 
   1   6   5     7442.17     7990.13    170.30 o 
   2   6   5    36780.97    35162.59    448.16 o 
   3   6   5     2063.59     2011.77     82.39 o 
   4   6   5    30908.66    29361.66    326.67 o 
   5   6   5    49285.05    48774.35    673.42 o 
   6   6   5    11391.20    12342.61    208.73 o 
   7   6   5    22109.39    21871.90    319.36 o 
   8   6   5       90.65      159.87     32.79 o 
   9   6   5    17097.30    17369.79    265.91 o 
  10   6   5       74.95      145.12     65.76 o 
  11   6   5    11970.32    12438.39    285.39 o 
  12   6   5     8690.92     8983.33    253.99 o 
  13   6   5    12533.51    12773.44    206.28 o 
  14   6   5     5059.91     4873.68    358.92 o 
  15   6   5      393.81      416.56    110.39 o 
  16   6   5     4816.19     4807.75    223.14 o 
  17   6   5      148.30      153.64     80.88 o 
 -17   7   5    10237.79     9779.08    421.10 o 
 -16   7   5       17.72      154.66     68.60 o 
 -15   7   5    21426.73    24226.50    712.03 o 
 -14   7   5      117.69      208.13     77.71 o 
 -13   7   5    49023.42    51143.09   1454.79 o 
 -12   7   5     6929.20     6720.12    246.50 o 
 -11   7   5    39461.56    42526.65    849.30 o 
 -10   7   5     8184.37     8573.99    266.11 o 
  -9   7   5    18394.95    18663.41    312.35 o 
  -8   7   5     9023.42     8645.66    233.30 o 
  -7   7   5    26128.16    25057.56    389.97 o 
  -6   7   5    21657.62    22411.89    333.95 o 
  -5   7   5    10808.38    10435.27    341.06 o 
  -4   7   5    23114.73    22483.30    306.32 o 
  -3   7   5     2350.71     3148.76    124.84 o 
  -2   7   5     2443.98     2145.12     98.90 o 
  -1   7   5     3332.53     2603.02     97.44 o 
   0   7   5    24128.20    25718.81    371.23 o 
   1   7   5     1274.66     1481.26    156.71 o 
   2   7   5    46435.05    44205.55    462.26 o 
   3   7   5     6139.55     6010.03    147.86 o 
   4   7   5    54877.58    56001.81    750.91 o 
   5   7   5     5298.81     4718.83    132.34 o 
   6   7   5    65588.02    67418.18   1065.48 o 
   7   7   5      811.93      928.65    111.31 o 
   8   7   5    41035.61    40632.36    442.19 o 
   9   7   5     4022.15     4488.40    127.81 o 
  10   7   5    25131.36    25129.94    344.61 o 
  11   7   5     3755.21     3736.04    212.79 o 
  12   7   5    42067.55    42506.24    995.16 o 
  13   7   5     2923.68     2857.61    196.67 o 
  14   7   5    14157.63    13910.43    568.17 o 
  15   7   5     4215.16     4274.95    213.99 o 
  16   7   5     9768.85     9530.81    356.28 o 
  17   7   5       58.65       63.50     59.94 o 
 -17   8   5     6356.40     5553.98    273.73 o 
 -16   8   5     2839.37     3104.67    648.98 o 
 -15   8   5     7003.23     6665.01    387.14 o 
 -14   8   5      421.80      471.45     97.25 o 
 -13   8   5      362.44      336.45     84.97 o 
 -12   8   5      746.06      801.77    139.45 o 
 -11   8   5       29.11      116.05     43.55 o 
 -10   8   5     1115.62     1294.58    167.59 o 
  -9   8   5    11651.74    12228.55    275.29 o 
  -8   8   5     6890.30     6495.03    195.27 o 
  -7   8   5    35590.49    34406.81    445.06 o 
  -6   8   5    18190.41    18502.62    438.95 o 
  -5   8   5    70888.82    70363.61    738.29 o 
  -4   8   5    21826.77    22732.48    357.60 o 
  -3   8   5    68491.63    64341.08    472.00 o 
  -2   8   5    82417.66    81695.07    654.58 o 
  -1   8   5    10079.18    10348.71    143.28 o 
   0   8   5    65054.42    71511.20   1027.18 o 
   1   8   5    20461.47    20944.30    273.55 o 
   2   8   5   124420.91   126292.24    801.96 o 
   3   8   5     3607.59     3569.49     89.19 o 
   4   8   5   106336.55   106526.62   1052.48 o 
   5   8   5       58.49      166.48     35.38 o 
   6   8   5    28312.40    31190.09    422.16 o 
   7   8   5     1529.97     2070.35     65.80 o 
   8   8   5     2443.65     2545.47    131.81 o 
   9   8   5      207.51      127.65     32.83 o 
  10   8   5     1099.74     1023.41     87.93 o 
  11   8   5       59.51       68.91     32.37 o 
  12   8   5     3683.29     3319.08    221.46 o 
  13   8   5     1007.60      784.69    111.33 o 
  14   8   5    14072.71    14835.39    659.56 o 
  15   8   5      601.91      681.21    197.68 o 
  16   8   5     8453.58     8394.87    300.43 o 
  17   8   5     3073.81     2826.79    178.60 o 
 -17   9   5      676.91      582.37    312.90 o 
 -16   9   5     1213.05     1085.40    287.67 o 
 -15   9   5     3377.73     3504.82    473.96 o 
 -14   9   5      798.51      788.42    188.04 o 
 -13   9   5    17138.49    17776.17    779.65 o 
 -12   9   5       88.11      225.71     97.18 o 
 -11   9   5     8848.31     9800.81    336.40 o 
 -10   9   5     8024.55     7890.16    391.62 o 
  -9   9   5     3780.03     3684.21    140.49 o 
  -8   9   5     4686.29     4592.56    186.66 o 
  -7   9   5     1601.91     1648.06    204.32 o 
  -6   9   5    34065.93    34607.84    494.66 o 
  -5   9   5     1153.02     1103.11    105.69 o 
  -4   9   5    37943.93    36167.08    534.07 o 
  -3   9   5    17431.17    15962.51    261.08 o 
  -2   9   5    10660.02    10700.55    358.88 o 
  -1   9   5     2492.18     2118.29    149.56 o 
   0   9   5      333.04      529.43     71.89 o 
   1   9   5    26721.43    25351.02    320.06 o 
   2   9   5     1757.06     2234.56    105.89 o 
   3   9   5    15395.48    14799.28    227.66 o 
   4   9   5    11791.03    12050.49    196.02 o 
   5   9   5    29186.67    27973.16    378.68 o 
   6   9   5    17533.03    17796.57    272.23 o 
   7   9   5      192.60      286.06     41.70 o 
   8   9   5    21223.73    21495.30    316.56 o 
   9   9   5       61.58       78.35     21.10 o 
  10   9   5     7927.65     8648.34    216.57 o 
  11   9   5      126.46      130.93     33.55 o 
  12   9   5    11225.35    11240.06    276.82 o 
  13   9   5    10992.95    10635.75    610.91 o 
  14   9   5     3167.04     3125.27    673.00 o 
  15   9   5     3427.85     3738.66    212.04 o 
  16   9   5      438.25      489.12    204.46 o 
 -16  10   5    16262.16    16502.08    444.18 o 
 -15  10   5     1144.04     1163.14    189.96 o 
 -14  10   5    23830.14    23398.95   1465.77 o 
 -13  10   5      277.01      226.84     43.08 o 
 -12  10   5    62450.78    67333.12   1438.37 o 
 -11  10   5       12.35      116.34     91.02 o 
 -10  10   5    29046.40    30053.73    459.53 o 
  -9  10   5     3581.65     4125.53    291.06 o 
  -8  10   5    32269.37    33112.63    542.99 o 
  -7  10   5     1477.43     1719.18    145.60 o 
  -6  10   5    18775.95    19314.63    341.87 o 
  -5  10   5    19880.44    19484.87    308.04 o 
  -4  10   5     5109.00     4873.23    144.74 o 
  -3  10   5    14462.53    14157.83    238.10 o 
  -2  10   5      213.66      422.72     55.13 o 
  -1  10   5      346.92      499.27     63.76 o 
   0  10   5     1380.97     1118.75     93.38 o 
   1  10   5       81.61      301.95     48.76 o 
   2  10   5      196.13      313.17     49.45 o 
   3  10   5    17695.49    17318.78    355.91 o 
   4  10   5    20101.19    21488.19    328.48 o 
   5  10   5    22636.55    23577.59    327.34 o 
   6  10   5     2189.06     1835.61     65.75 o 
   7  10   5    67353.83    67548.30    696.34 o 
   8  10   5     2793.56     2443.12    109.77 o 
   9  10   5    31295.96    33449.30    459.29 o 
  10  10   5      178.41      186.78     43.41 o 
  11  10   5    59736.73    61915.45   1651.21 o 
  12  10   5      525.25      676.01    161.75 o 
  13  10   5    25224.67    26341.22    969.31 o 
  14  10   5     2755.29     2731.06    685.21 o 
  15  10   5    13613.96    13738.96    606.52 o 
  16  10   5     1370.93     1216.28    423.55 o 
 -16  11   5     7198.16     7284.15    318.21 o 
 -15  11   5       13.41       56.27     36.92 o 
 -14  11   5     4223.11     3558.51    480.69 o 
 -13  11   5      320.12      221.21     64.76 o 
 -12  11   5     1892.15     1866.82    367.03 o 
 -11  11   5      194.50      279.92     60.85 o 
 -10  11   5      429.31      443.03     67.18 o 
  -9  11   5      279.84      473.60     84.95 o 
  -8  11   5     7409.53     7438.66    196.11 o 
  -7  11   5    20146.37    20504.56    367.67 o 
  -6  11   5    42646.54    43263.25    500.27 o 
  -5  11   5     3535.98     3424.68    147.88 o 
  -4  11   5    25066.10    22589.68    368.47 o 
  -3  11   5    49095.35    54130.84    757.32 o 
  -2  11   5    33980.83    32779.26    490.77 o 
  -1  11   5    42925.62    43099.13    473.77 o 
   0  11   5    11174.37    11043.37    189.59 o 
   1  11   5    86527.22    85564.66    991.92 o 
   2  11   5    10244.90    10313.42    185.16 o 
   3  11   5    80215.70    82737.35    829.65 o 
   4  11   5       42.58      162.39     55.35 o 
   5  11   5    34522.48    35621.46    373.34 o 
   6  11   5       67.20      161.72     30.72 o 
   7  11   5    20005.68    20050.04    377.79 o 
   8  11   5      370.72      534.51     58.26 o 
   9  11   5      838.06      905.32     85.77 o 
  10  11   5     4016.98     4417.62    365.31 o 
  11  11   5      316.07      493.55    174.39 o 
  12  11   5     1828.68     2909.15    646.20 o 
  13  11   5     4109.83     4028.33    373.44 o 
  14  11   5      873.03      915.84    259.58 o 
  15  11   5     7802.03     8032.39    376.27 o 
  16  11   5     3454.38     3571.02    214.63 o 
 -16  12   5     2510.55     2624.63    194.83 o 
 -15  12   5     1712.25     1606.73    313.90 o 
 -14  12   5     2914.64     2602.99    828.98 o 
 -13  12   5     1678.51     1610.28    130.84 o 
 -12  12   5    12926.52    14617.56    473.33 o 
 -11  12   5     3855.02     3825.12    231.35 o 
 -10  12   5     5243.93     5468.59    267.05 o 
  -9  12   5     6229.87     6626.40    412.54 o 
  -8  12   5    10107.07    10423.16    265.27 o 
  -7  12   5    17281.32    17001.94    349.85 o 
  -6  12   5     1121.13     1301.52    165.89 o 
  -5  12   5    23874.91    23018.08    363.33 o 
  -4  12   5     1734.52     2130.42    138.83 o 
  -3  12   5    14684.39    16364.48    281.19 o 
  -2  12   5    15877.47    15790.38    296.46 o 
  -1  12   5     5930.58     5454.20    153.29 o 
   0  12   5    19478.01    18602.53    289.18 o 
   1  12   5      190.80      234.30     48.20 o 
   2  12   5    38220.61    39951.68    456.91 o 
   3  12   5     1722.95     1609.35     80.63 o 
   4  12   5    36453.67    34211.89    672.99 o 
   5  12   5     5457.46     4630.80    126.26 o 
   6  12   5     6483.27     6778.10    185.68 o 
   7  12   5    20262.13    20258.57    307.19 o 
   8  12   5     2337.25     2291.69    123.63 o 
   9  12   5     1539.59     1621.12    363.12 o 
  10  12   5      175.71      214.21     93.67 o 
  11  12   5    12975.19    13477.45    590.56 o 
  12  12   5     1738.71     1807.92    532.87 o 
  13  12   5     5013.69     5265.07    257.78 o 
  14  12   5     5298.87     5203.22    292.18 o 
  15  12   5     2142.07     1662.63    442.30 o 
  16  12   5     2899.43     2969.24    208.48 o 
 -16  13   5      341.26      220.40    184.88 o 
 -15  13   5    10051.02     9617.02    747.06 o 
 -14  13   5      262.75      261.38     73.14 o 
 -13  13   5    22707.43    22130.69   1060.20 o 
 -12  13   5     1892.78     2079.88    233.51 o 
 -11  13   5    33028.36    33050.60    566.93 o 
 -10  13   5     4645.86     4697.33    255.36 o 
  -9  13   5    32388.47    31861.00    481.45 o 
  -8  13   5     5683.26     5649.74    394.41 o 
  -7  13   5    39743.77    37973.48    431.31 o 
  -6  13   5     9359.26     9240.79    221.93 o 
  -5  13   5    16205.42    15550.70    268.10 o 
  -4  13   5    11431.70    11578.01    225.53 o 
  -3  13   5     5989.46     6077.61    162.84 o 
  -2  13   5     8640.13     9299.08    227.33 o 
  -1  13   5     1162.10     1225.39    125.36 o 
   0  13   5      371.74      376.67     54.30 o 
   1  13   5      113.59      230.21     61.51 o 
   2  13   5     6297.99     6951.88    169.33 o 
   3  13   5     6997.10     6721.31    170.25 o 
   4  13   5    17967.55    17038.80    446.31 o 
   5  13   5     6548.82     6420.41    177.68 o 
   6  13   5    46535.86    46137.08    579.83 o 
   7  13   5     7136.77     6982.02    184.23 o 
   8  13   5    38850.73    39513.42    755.23 o 
   9  13   5      911.60      948.26    296.85 o 
  10  13   5    52426.16    55140.19   1505.55 o 
  11  13   5      807.06     1120.91    353.44 o 
  12  13   5    31024.28    31823.99   1186.79 o 
  13  13   5     2072.64     1964.73    398.85 o 
  14  13   5    22608.06    23336.41    841.91 o 
  15  13   5     3683.73     3880.86    884.48 o 
  16  13   5    10916.29    10369.07    380.44 o 
 -16  14   5     1290.67      476.43    400.33 o 
 -15  14   5     3909.48     4568.32    260.27 o 
 -14  14   5       47.76      181.92     56.22 o 
 -13  14   5     1951.64     1679.72    282.73 o 
 -12  14   5     1791.04     1706.04    252.23 o 
 -11  14   5       41.54      161.18     60.77 o 
 -10  14   5       39.92       91.48     37.42 o 
  -9  14   5     5885.45     6033.95    421.80 o 
  -8  14   5     4223.85     4483.32    153.25 o 
  -7  14   5    18645.45    18045.77    309.28 o 
  -6  14   5    10668.64    10589.41    266.22 o 
  -5  14   5    26266.20    25590.02    436.61 o 
  -4  14   5    19345.80    18813.75    409.14 o 
  -3  14   5    41064.46    42188.64    460.79 o 
  -2  14   5    36392.89    34946.67    485.96 o 
  -1  14   5    27410.61    30444.18    465.83 o 
   0  14   5    41045.17    38764.62    378.55 o 
   1  14   5    24657.14    23351.81    339.88 o 
   2  14   5    58503.32    58363.45    602.67 o 
   3  14   5     6590.44     6674.55    175.18 o 
   4  14   5    23043.54    23590.09    407.74 o 
   5  14   5      156.78      251.29     47.00 o 
   6  14   5    20565.57    20720.74    313.35 o 
   7  14   5      713.67      855.84     74.82 o 
   8  14   5     1697.79     1675.36    140.85 o 
   9  14   5     6247.70     6162.17    418.21 o 
  10  14   5      448.69      308.60    150.02 o 
  11  14   5      409.95      638.70    174.40 o 
  12  14   5     1959.44     1791.88    576.64 o 
  13  14   5       49.71       -3.88     65.18 o 
  14  14   5     4550.96     4821.94   1234.28 o 
  15  14   5     1829.82     1570.40    485.62 o 
 -15  15   5     3804.01     2937.35    873.82 o 
 -14  15   5      960.60      973.54    203.17 o 
 -13  15   5     4649.95     3618.39    258.60 o 
 -12  15   5      510.89      455.33    201.10 o 
 -11  15   5    15948.03    17326.15    850.93 o 
 -10  15   5     1598.28     1583.17    213.60 o 
  -9  15   5     1779.85     1402.87    205.82 o 
  -8  15   5     9353.78     9420.57    338.34 o 
  -7  15   5     7195.06     7089.33    246.65 o 
  -6  15   5     5349.51     5444.79    176.99 o 
  -5  15   5    11513.55    11039.90    276.97 o 
  -4  15   5    19523.38    18597.35    339.82 o 
  -3  15   5     4169.98     4136.06    194.78 o 
  -2  15   5     2206.50     2026.57    131.06 o 
  -1  15   5    30296.40    30158.06    446.49 o 
   0  15   5     7844.09     7787.27    221.79 o 
   1  15   5    29871.64    31218.91    470.18 o 
   2  15   5     2414.64     2259.09    175.42 o 
   3  15   5    11489.15    11471.16    235.95 o 
   4  15   5       14.21       68.83     32.93 o 
   5  15   5     9666.43     9827.19    204.86 o 
   6  15   5    11464.40    10889.00    212.04 o 
   7  15   5      209.48      242.39     88.33 o 
   8  15   5    11169.72    12035.61    627.32 o 
   9  15   5      414.12      431.93    233.40 o 
  10  15   5    10407.70    10728.09    574.89 o 
  11  15   5      131.53      165.91     84.42 o 
  12  15   5     5398.88     5394.04    948.37 o 
  13  15   5     1164.44     1158.94    322.45 o 
  14  15   5      300.89      277.37     93.19 o 
  15  15   5     1015.45      691.62    256.14 o 
 -15  16   5       14.44       41.62     63.18 o 
 -14  16   5    19055.77    20304.85    843.06 o 
 -13  16   5      277.75      308.92     91.57 o 
 -12  16   5    25680.96    24749.17   1000.52 o 
 -11  16   5     1964.36     1815.59    245.27 o 
 -10  16   5    55692.35    56035.10   1119.61 o 
  -9  16   5     1842.60     1743.58    210.28 o 
  -8  16   5    25220.48    26057.34    543.39 o 
  -7  16   5     3847.21     5013.58    291.38 o 
  -6  16   5    23308.06    24082.06    534.81 o 
  -5  16   5     3190.72     2892.84    260.02 o 
  -4  16   5    13089.29    12625.27    292.53 o 
  -3  16   5      387.94      425.72     64.72 o 
  -2  16   5       20.37      128.26     35.65 o 
  -1  16   5     1100.79      848.64    117.77 o 
   0  16   5     2021.74     2205.59     93.40 o 
   1  16   5     3586.84     3258.28    146.65 o 
   2  16   5     2489.65     2539.39    134.76 o 
   3  16   5    13389.52    13753.09    267.12 o 
   4  16   5     1115.98      941.72    119.46 o 
   5  16   5    47380.46    49210.86    757.80 o 
   6  16   5     3714.58     3609.14    163.65 o 
   7  16   5    34612.03    36858.65    442.50 o 
   8  16   5      126.41      116.84     98.86 o 
   9  16   5    70710.01    79185.22   2037.16 o 
  10  16   5      691.13      884.23    278.81 o 
  11  16   5    34965.34    38636.97   1404.17 o 
  12  16   5     3250.52     3496.05    784.28 o 
  13  16   5    17220.44    19236.75    734.63 o 
  14  16   5     1827.52     1534.81    396.66 o 
  15  16   5     8956.26     8691.54    375.38 o 
 -15  17   5     1556.39      854.68    363.82 o 
 -14  17   5      802.63      844.27    437.38 o 
 -13  17   5     2675.27     1910.99    281.48 o 
 -12  17   5      755.89      589.13    126.91 o 
 -11  17   5     2945.87     2827.67    203.09 o 
 -10  17   5     3146.55     2895.81    236.95 o 
  -9  17   5     1564.44     1510.69    224.23 o 
  -8  17   5    23740.91    24482.87    639.19 o 
  -7  17   5    18108.77    17852.75    395.61 o 
  -6  17   5     9006.50     8983.13    298.65 o 
  -5  17   5    25927.79    26078.82    355.49 o 
  -4  17   5     6683.71     5990.62    194.09 o 
  -3  17   5    44766.39    45095.07    819.80 o 
  -2  17   5     8485.93     7540.73    177.65 o 
  -1  17   5    57225.81    57997.65    657.48 o 
   0  17   5      542.93      677.45     93.52 o 
   1  17   5    53704.98    54206.73    596.18 o 
   2  17   5     1026.39     1440.07    170.67 o 
   3  17   5    43619.36    43520.26    535.61 o 
   4  17   5      564.34      573.06     77.67 o 
   5  17   5     4194.78     4316.29    206.55 o 
   6  17   5      172.99      251.98     54.55 o 
   7  17   5     7368.46     6799.13    322.37 o 
   8  17   5       60.82       54.47     79.57 o 
   9  17   5      328.19      330.41    140.68 o 
  10  17   5     1371.22     1475.39    398.53 o 
  11  17   5     1369.14     1583.00    388.94 o 
  12  17   5     2816.87     2637.13    610.14 o 
  13  17   5     2622.55     2339.50    425.56 o 
  14  17   5     3804.31     3465.80    767.92 o 
  15  17   5     7566.92     7882.04    338.95 o 
 -13  18   5       12.47       85.97     63.39 o 
 -12  18   5     1179.09      808.33    197.06 o 
 -11  18   5     3244.85     3026.82    362.34 o 
 -10  18   5      824.78      697.20    138.47 o 
  -9  18   5     9253.20     8582.42    350.61 o 
  -8  18   5     1936.52     1742.70    189.15 o 
  -7  18   5    15217.96    15112.32    372.77 o 
  -6  18   5      158.15      121.03     59.30 o 
  -5  18   5     8175.45     7488.63    264.17 o 
  -4  18   5     3618.42     3518.55    120.54 o 
  -3  18   5     3005.87     3811.41    143.09 o 
  -2  18   5     1289.37     1322.59    190.00 o 
  -1  18   5    14024.30    14155.66    300.51 o 
   0  18   5    21196.37    21064.79    344.60 o 
   1  18   5      497.94      493.69     81.29 o 
   2  18   5     9534.97     8842.20    198.55 o 
   3  18   5      914.82      893.32     95.80 o 
   4  18   5     6252.14     5650.82    272.52 o 
   5  18   5     2968.81     2622.02     71.41 o 
   6  18   5     1496.83     1525.73     87.64 o 
   7  18   5    12010.71    11932.06    424.64 o 
   8  18   5     1731.47     2047.41    565.02 o 
   9  18   5     5943.10     5943.99    343.64 o 
  10  18   5       77.45      -27.72    102.03 o 
  11  18   5     5219.33     4875.28    888.57 o 
  12  18   5      646.44      429.30    145.11 o 
  13  18   5       55.79       89.31     82.48 o 
  14  18   5     1365.27     1362.37    317.41 o 
 -14  19   5      778.95      759.63    493.86 o 
 -13  19   5    17992.33    18454.50    729.15 o 
 -12  19   5     1133.89     1400.10    273.84 o 
 -11  19   5    17853.31    14357.07    603.13 o 
 -10  19   5     2657.78     2511.21    179.13 o 
  -9  19   5    25132.94    26303.32    672.91 o 
  -8  19   5     2009.29     1792.54    230.58 o 
  -7  19   5     4344.97     4231.63    198.54 o 
  -6  19   5      401.46      543.43     84.75 o 
  -5  19   5     4743.60     4544.26    251.03 o 
  -4  19   5     3291.58     3268.40    168.23 o 
  -3  19   5     1987.67     2472.88    186.55 o 
  -2  19   5       12.27       90.12     32.38 o 
  -1  19   5      574.71      616.20     72.85 o 
   0  19   5    16502.68    15880.25    281.29 o 
   1  19   5      707.19      560.58     75.54 o 
   2  19   5    15705.14    16189.06    291.01 o 
   3  19   5     4845.69     5329.84    181.49 o 
   4  19   5    45982.25    46786.12    579.70 o 
   5  19   5     8910.27     8802.50    259.98 o 
   6  19   5    32730.09    32616.04   1253.34 o 
   7  19   5     4435.89     4300.66    150.16 o 
   8  19   5    46414.71    47897.32   1898.24 o 
   9  19   5     5943.40     5823.59    468.80 o 
  10  19   5    32289.33    32735.30   1367.67 o 
  11  19   5     5326.38     4956.83    388.00 o 
  12  19   5     7542.83     8363.48    399.34 o 
  13  19   5      945.83      974.70    324.53 o 
  14  19   5     6881.18     7522.60    339.65 o 
 -13  20   5      156.03      112.12    107.05 o 
 -12  20   5     2386.78     2334.07    160.03 o 
 -11  20   5        0.87       59.33     28.87 o 
 -10  20   5     3075.03     2789.70    163.03 o 
  -9  20   5     4186.27     3902.27    226.09 o 
  -8  20   5     7466.75     7414.51    239.13 o 
  -7  20   5     3142.05     3448.34    436.56 o 
  -6  20   5    29948.63    30708.12    507.63 o 
  -5  20   5     1228.82     1205.10    187.19 o 
  -4  20   5    43686.71    42469.75    755.42 o 
  -3  20   5     5478.90     5323.32    225.91 o 
  -2  20   5    45058.96    44212.65    504.60 o 
  -1  20   5     4358.01     4140.19    158.90 o 
   0  20   5    42501.78    41492.21    547.47 o 
   1  20   5     8143.85     8141.95    230.31 o 
   2  20   5    13016.23    12304.30    352.19 o 
   3  20   5      330.87      320.13     73.28 o 
   4  20   5     3858.09     3607.18    305.27 o 
   5  20   5     2278.27     2288.04     89.95 o 
   6  20   5       57.39       97.12     41.43 o 
   7  20   5      178.50      155.00     29.28 o 
   8  20   5       54.32     -119.73    956.26 o 
   9  20   5      876.83      488.24    168.58 o 
  10  20   5     1208.30     1104.44    298.70 o 
  11  20   5     3482.74     3094.60    209.23 o 
  12  20   5      790.73      792.62    263.20 o 
  13  20   5     7351.63     7155.46    327.04 o 
  14  20   5     1827.76     1347.86    389.51 o 
 -13  21   5      774.98      895.67    433.60 o 
 -12  21   5      155.20       62.02     56.74 o 
 -11  21   5        1.48       33.64     55.80 o 
 -10  21   5     4379.29     4143.54    287.30 o 
  -9  21   5       10.98       43.44     39.57 o 
  -8  21   5     2599.69     2402.16    334.58 o 
  -7  21   5       99.34      155.65     50.00 o 
  -6  21   5     2543.83     2502.09    374.82 o 
  -5  21   5     1032.43     1041.70    124.11 o 
  -4  21   5      195.35      186.80     68.70 o 
  -3  21   5      930.43      907.44    130.65 o 
  -2  21   5       50.90      151.86     40.75 o 
  -1  21   5     1273.09     1291.79    142.29 o 
   0  21   5       73.87      153.19     47.20 o 
   1  21   5    11255.27    11338.69    329.16 o 
   2  21   5     3737.43     3632.59    188.76 o 
   3  21   5      389.30      510.72     83.42 o 
   4  21   5     1317.83     1401.98    161.00 o 
   5  21   5      593.68      475.61     99.10 o 
   6  21   5     1308.69     1324.49    159.10 o 
   7  21   5       71.54      128.34     26.60 o 
   8  21   5     2131.43     2648.70    641.25 o 
   9  21   5      603.71      439.22    182.65 o 
  10  21   5      666.91      476.92    199.37 o 
  11  21   5      623.72      386.40    169.37 o 
  12  21   5      160.36      147.04    105.77 o 
  13  21   5     2612.84     2212.08    628.01 o 
 -13  22   5     3736.70     2997.31    812.92 o 
 -12  22   5     2915.77     2014.07    712.39 o 
 -11  22   5     3487.40     3242.13    160.24 o 
 -10  22   5     5491.84     4448.48    302.78 o 
  -9  22   5     2494.47     3105.04    142.42 o 
  -8  22   5     2977.23     2828.08    182.43 o 
  -7  22   5     1684.72     1613.32    221.81 o 
  -6  22   5      460.16      424.99    110.52 o 
  -5  22   5     4262.11     3840.93    272.91 o 
  -4  22   5     4593.55     4346.42    255.94 o 
  -3  22   5     7633.51     8460.54    281.53 o 
  -2  22   5       88.19      148.64     50.39 o 
  -1  22   5    35375.52    34877.05    542.32 o 
   0  22   5      322.35      417.36     86.96 o 
   1  22   5    29951.57    31019.51    560.37 o 
   2  22   5     2577.34     2602.80     98.71 o 
   3  22   5    43361.29    42574.02    660.96 o 
   4  22   5    10717.00    10909.65    323.25 o 
   5  22   5    26445.64    27860.51    436.80 o 
   6  22   5     6949.75     6983.19    184.81 o 
   7  22   5    13423.77    14227.85    535.20 o 
   8  22   5     5529.50     6309.14    300.98 o 
   9  22   5    15591.81    15795.43    723.86 o 
  10  22   5     4763.08     4756.57    271.37 o 
  11  22   5     2005.84     2141.91    546.26 o 
  12  22   5     1379.02     1010.54    278.05 o 
  13  22   5     1202.74      719.07    368.68 o 
 -12  23   5       77.62       36.25    114.68 o 
 -11  23   5     5725.56     5565.12    198.51 o 
 -10  23   5      108.04       96.04     69.37 o 
  -9  23   5     7641.87     7445.51    434.39 o 
  -8  23   5     1435.98     1206.06    203.34 o 
  -7  23   5     8845.29     8530.25    505.35 o 
  -6  23   5       45.71       46.50     35.55 o 
  -5  23   5    23164.49    22375.71    622.78 o 
  -4  23   5      330.52      198.89     55.02 o 
  -3  23   5    11960.09    11307.92    290.45 o 
  -2  23   5      327.87      196.14     40.72 o 
  -1  23   5    12410.90    11643.85    540.28 o 
   0  23   5     2256.78     2267.09    225.66 o 
   1  23   5     5132.78     4713.33    207.99 o 
   2  23   5       89.33      103.25     32.69 o 
   3  23   5     2296.07     1954.60    233.41 o 
   4  23   5     1357.18     1038.87    184.66 o 
   5  23   5      535.03      529.15     92.34 o 
   6  23   5      817.65      864.85    162.10 o 
   7  23   5      123.62      189.85     92.93 o 
   8  23   5     1182.90     1357.68    388.40 o 
   9  23   5        8.14      -12.78     86.96 o 
  10  23   5     4121.69     3739.01    238.99 o 
  11  23   5      427.11      157.46    125.25 o 
  12  23   5     5797.86     6067.58    311.25 o 
 -12  24   5     1339.14     1503.98    159.67 o 
 -11  24   5      137.63       62.28    113.44 o 
 -10  24   5     1808.00     1767.68    246.47 o 
  -9  24   5      911.63      693.30    196.89 o 
  -8  24   5     3985.48     4200.84    336.55 o 
  -7  24   5      625.00      372.36     73.94 o 
  -6  24   5     6604.69     6139.33    321.52 o 
  -5  24   5     3858.37     3455.85    340.39 o 
  -4  24   5     7407.01     7160.73    374.84 o 
  -3  24   5     7521.20     7923.86    309.85 o 
  -2  24   5     1602.29     1307.48    302.42 o 
  -1  24   5      228.67      276.59     58.62 o 
   0  24   5      350.62      378.21     75.89 o 
   1  24   5     4486.08     4506.43    336.10 o 
   2  24   5      531.85      376.75     89.39 o 
   3  24   5      618.07      454.38     95.67 o 
   4  24   5     6553.43     6648.15    187.82 o 
   5  24   5      345.85      330.47     79.15 o 
   6  24   5     3231.74     3583.84    207.92 o 
   7  24   5       45.91       74.17     66.16 o 
   8  24   5     4358.75     3927.36    872.23 o 
   9  24   5       97.15       94.10     54.31 o 
  10  24   5      579.25      624.80    229.74 o 
  11  24   5      776.05      749.80    228.01 o 
  12  24   5      802.04      630.10    183.24 o 
 -11  25   5      152.38       29.67     67.95 o 
 -10  25   5       54.72       94.42     43.31 o 
  -9  25   5      312.69      309.77    101.31 o 
  -8  25   5       59.58       63.38     54.87 o 
  -7  25   5      262.65      204.31     71.01 o 
  -6  25   5     3808.72     3657.89    200.62 o 
  -5  25   5     1817.35     1656.46    284.89 o 
  -4  25   5     6543.72     6443.95    348.59 o 
  -3  25   5     4078.92     4060.31    304.48 o 
  -2  25   5    14597.46    15194.14    516.85 o 
  -1  25   5     3051.70     2818.39    297.12 o 
   0  25   5    15942.62    15895.84    454.33 o 
   1  25   5    13427.36    14454.38    401.50 o 
   2  25   5    12168.63    12619.36    279.05 o 
   3  25   5    10400.13    10327.78    331.37 o 
   4  25   5     7790.75     6809.20    321.14 o 
   5  25   5    12909.55    13957.75    572.45 o 
   6  25   5     3212.38     3009.22    637.08 o 
   7  25   5     5865.31     6371.16    440.94 o 
   8  25   5     2494.03     2564.13    512.71 o 
   9  25   5     3698.47     3487.19    239.25 o 
  10  25   5      706.79      741.63    231.28 o 
 -11  26   5       11.18       48.42     68.29 o 
 -10  26   5    12393.33    13009.53    758.76 o 
  -9  26   5      162.61       68.89     70.06 o 
  -8  26   5     8445.90     9030.68    265.32 o 
  -7  26   5      700.25      599.90    116.39 o 
  -6  26   5     6607.89     6850.42    370.87 o 
  -5  26   5      657.07      585.51    129.73 o 
  -4  26   5     4519.60     4778.36    419.35 o 
  -3  26   5     1816.26     1611.21    230.60 o 
  -2  26   5      565.89      466.17    104.99 o 
  -1  26   5      771.42      929.87    206.64 o 
   0  26   5       26.75       41.07     49.07 o 
   1  26   5        4.11       61.91     44.77 o 
   2  26   5      147.52      110.89     45.47 o 
   3  26   5      234.81      150.68     42.29 o 
   4  26   5      231.03      379.42     95.35 o 
   5  26   5     5104.00     5083.48    240.54 o 
   6  26   5      804.17      674.81    250.46 o 
   7  26   5     7047.27     6508.88    327.66 o 
   8  26   5      165.70       89.33     84.85 o 
   9  26   5    13907.83    12399.56    482.52 o 
  10  26   5      399.55      368.36    192.56 o 
 -10  27   5       19.88       58.78     85.49 o 
  -9  27   5     4997.78     4900.61    769.07 o 
  -8  27   5     3136.17     3519.00    434.45 o 
  -7  27   5     4592.45     4172.29    229.94 o 
  -6  27   5     1475.06     1228.82    235.36 o 
  -5  27   5     3175.26     2986.76    443.24 o 
  -4  27   5     9629.43     9699.81    336.98 o 
  -3  27   5      344.58      221.23     88.67 o 
  -2  27   5     9002.25     9114.84    552.86 o 
  -1  27   5      401.75      185.22    188.56 o 
   0  27   5     5043.36     4688.19    198.77 o 
   1  27   5     1481.15     1560.26    269.64 o 
   2  27   5     2976.34     2771.86    163.50 o 
   3  27   5     9265.34     9156.69    337.65 o 
   4  27   5      256.20      226.42     71.45 o 
   5  27   5     2693.39     2538.73    747.13 o 
   6  27   5      651.66      130.58     88.16 o 
   7  27   5     4761.98     4625.00    257.97 o 
   8  27   5     4027.97     5063.96    286.77 o 
   9  27   5     1932.35     2070.49    497.57 o 
  10  27   5     5940.86     5842.81    440.98 o 
  -9  28   5     1084.95      539.81    313.07 o 
  -8  28   5       70.10       68.78     49.97 o 
  -7  28   5     9220.46     9637.22    712.57 o 
  -6  28   5      699.40      568.96    143.89 o 
  -5  28   5    10575.41    10656.49    294.07 o 
  -4  28   5     5684.96     4774.66    228.90 o 
  -3  28   5    11402.92    11808.83    389.21 o 
  -2  28   5     9322.21     9407.22    329.18 o 
  -1  28   5    19762.76    20643.27    902.59 o 
   0  28   5    18378.31    18331.13    570.88 o 
   1  28   5    10504.64    11416.09    371.97 o 
   2  28   5    22189.40    23888.31    779.59 o 
   3  28   5     8112.75     9171.71    312.63 o 
   4  28   5    12431.65    12694.61    394.97 o 
   5  28   5     2318.90     1960.60    495.85 o 
   6  28   5    15053.20    15936.87    619.85 o 
   7  28   5     1549.87     1094.73    372.43 o 
   8  28   5     2135.79     1571.08    762.13 o 
   9  28   5     1002.69      976.39    394.93 o 
  -8  29   5     3077.34     3108.64    229.44 o 
  -7  29   5    15754.61    15912.23    640.32 o 
  -6  29   5     1865.06     1376.52    239.99 o 
  -5  29   5     9569.39     8987.51    266.37 o 
  -4  29   5     3053.68     2689.11    410.25 o 
  -3  29   5     3388.45     3014.81    441.65 o 
  -2  29   5      794.72      527.37     99.83 o 
  -1  29   5        0.07      -16.98     65.03 o 
   0  29   5      204.73      220.28    111.24 o 
   1  29   5      594.35      504.97    122.93 o 
   2  29   5      734.17      587.66    163.26 o 
   3  29   5     1036.43      908.02    157.97 o 
   4  29   5     4080.00     4103.01    594.85 o 
   5  29   5     1608.52     1151.39    451.82 o 
   6  29   5     8190.75     8010.93    390.89 o 
   7  29   5     1973.90     1753.20    447.71 o 
   8  29   5    15238.23    14615.06    935.32 o 
  -7  30   5     2358.00     1682.88    345.65 o 
  -6  30   5     2564.81     2277.75    263.29 o 
  -5  30   5     3390.41     3087.78    339.90 o 
  -4  30   5     1529.44     1387.05    231.99 o 
  -3  30   5     9388.72     9342.97    559.71 o 
  -2  30   5      279.06      176.75    111.87 o 
  -1  30   5     7445.54     7835.06    380.60 o 
   0  30   5     2689.50     2356.29    209.91 o 
   1  30   5     4486.79     4245.08    214.15 o 
   2  30   5     4983.64     4565.98    194.02 o 
   3  30   5      220.27      114.33     55.80 o 
   4  30   5     5249.60     4965.41    265.53 o 
   5  30   5      224.40      129.24     98.35 o 
   6  30   5     3291.05     2819.20    774.79 o 
   7  30   5     3630.38     3101.31    742.30 o 
  -6  31   5    10871.83    10438.87    248.74 o 
  -5  31   5     9255.41     9497.17    920.95 o 
  -4  31   5     7787.94     7582.40    295.67 o 
  -3  31   5    16975.31    17268.95    495.10 o 
  -2  31   5    16219.26    15295.00    499.38 o 
  -1  31   5    16807.87    17148.09    476.95 o 
   0  31   5    14296.53    15320.64    406.58 o 
   1  31   5    26923.78    28128.61   1832.39 o 
   2  31   5     5353.24     4984.64    279.19 o 
   3  31   5    10293.76    11323.58    431.28 o 
   4  31   5     2810.78     2144.81    719.01 o 
   5  31   5    10530.15    10187.94    558.05 o 
   6  31   5      195.01      146.28    134.47 o 
  -4  32   5     6648.46     6756.78    399.80 o 
  -3  32   5     2675.90     2177.18    156.71 o 
  -2  32   5      477.83      363.59    124.62 o 
  -1  32   5     1076.99      836.46    236.51 o 
   0  32   5      687.24      536.94    131.43 o 
   1  32   5      463.20      328.10     89.33 o 
   2  32   5      791.65      536.65    123.89 o 
   3  32   5     2429.51     1756.98    701.55 o 
   4  32   5     2773.35     2852.20    245.15 o 
  -2  33   5     3687.20     3588.63    418.80 o 
  -1  33   5     1367.22     1316.39    271.35 o 
   0  33   5      418.44      270.70     91.11 o 
   1  33   5     5069.90     4848.56    174.42 o 
 -17   0   6     3999.03     4223.66    765.63 o 
 -16   0   6      191.12      302.80    124.73 o 
 -15   0   6      981.76     1069.89    332.92 o 
 -14   0   6     2129.10     2174.56    391.04 o 
 -13   0   6     3449.89     3516.00    724.82 o 
 -12   0   6     8706.66     8930.88    518.04 o 
 -11   0   6      105.19      134.71    100.61 o 
 -10   0   6     7029.83     7278.77    378.04 o 
  -9   0   6     4836.47     4022.83    278.68 o 
  -8   0   6     7927.17     7785.42    281.81 o 
  -7   0   6     4924.76     4735.93    470.15 o 
  -6   0   6    42916.42    45118.11    620.26 o 
  -5   0   6      667.78      931.30    254.37 o 
  -4   0   6    60740.37    56504.21    890.86 o 
  -3   0   6      746.58      668.37    107.18 o 
  -2   0   6    67374.31    63122.13    649.47 o 
  -1   0   6      978.89     1402.35    179.53 o 
   0   0   6    93201.42    89070.92    847.49 o 
   1   0   6     3782.14     4294.03    221.14 o 
   2   0   6    75814.06    75770.80    729.29 o 
   3   0   6     5325.66     4740.24    206.34 o 
   4   0   6    32697.66    32914.65    750.13 o 
   5   0   6     1516.64     1620.54    133.24 o 
   6   0   6     2881.71     2843.90    324.12 o 
   7   0   6       38.56       66.80     65.01 o 
   8   0   6    15023.03    15506.37    380.55 o 
   9   0   6       84.82      246.22     81.38 o 
  10   0   6      289.33      323.38     97.59 o 
  11   0   6    10428.56     8107.12   1237.47 o 
  12   0   6     1039.48      787.61    164.59 o 
  13   0   6    23999.38    24715.76   1583.51 o 
  14   0   6     3037.48     2938.84    216.08 o 
  15   0   6    20261.40    20701.10    704.09 o 
  16   0   6     1827.29     1170.32    317.12 o 
 -17   1   6     5744.83     5772.59    393.66 o 
 -16   1   6     4398.05     4158.17    383.88 o 
 -15   1   6     8839.58     9216.14    341.91 o 
 -14   1   6    19840.34    20580.31    578.44 o 
 -13   1   6     6546.34     6890.53    631.78 o 
 -12   1   6    19002.30    19394.23    575.17 o 
 -11   1   6     5159.24     5390.55    409.84 o 
 -10   1   6    31883.36    31835.34    419.86 o 
  -9   1   6     3452.49     3844.87    311.36 o 
  -8   1   6    16457.42    15786.84    322.29 o 
  -7   1   6     1043.51     1088.12    114.80 o 
  -6   1   6    11100.45    10994.48    228.16 o 
  -5   1   6    13970.97    14227.36    330.15 o 
  -4   1   6      487.20      691.03     92.92 o 
  -3   1   6     9095.09     7888.97    269.60 o 
  -2   1   6      304.66      332.13     50.22 o 
  -1   1   6     3847.63     3559.13    108.08 o 
   0   1   6     3243.69     3549.14    108.08 o 
   1   1   6     4153.95     3902.57    126.13 o 
   2   1   6    36593.70    36143.83    499.81 o 
   3   1   6     6236.58     6950.51    181.72 o 
   4   1   6    31271.70    33500.04    485.65 o 
   5   1   6     7983.72     7413.87    169.20 o 
   6   1   6    37521.92    37086.36    400.98 o 
   7   1   6    17087.86    17074.83    269.24 o 
   8   1   6    18217.80    18764.53    318.33 o 
   9   1   6    13409.91    13544.94    228.54 o 
  10   1   6     9297.09     8848.55    220.22 o 
  11   1   6    18989.60    19013.46    353.26 o 
  12   1   6      737.78      124.57    303.03 o 
  13   1   6    17220.15    16674.84    451.58 o 
  14   1   6      778.12      729.83    168.55 o 
  15   1   6     1563.14     1518.18    106.86 o 
  16   1   6      535.24      429.51    214.38 o 
 -17   2   6     1590.76     1464.59    275.06 o 
 -16   2   6    10834.66    11558.10    696.48 o 
 -15   2   6     7983.07     8323.61    643.68 o 
 -14   2   6     8322.32     8431.74    657.21 o 
 -13   2   6    15330.80    17076.17    661.03 o 
 -12   2   6     9462.26     9754.61    468.77 o 
 -11   2   6    12030.40    12461.59    300.24 o 
 -10   2   6     2856.47     2389.92    234.58 o 
  -9   2   6     9194.16     9464.16    231.41 o 
  -8   2   6      789.65      821.28     88.98 o 
  -7   2   6     9518.28     9551.89    216.44 o 
  -6   2   6     5514.84     5061.24    146.53 o 
  -5   2   6     3338.21     3328.49    107.46 o 
  -4   2   6     9838.10    10962.34    196.52 o 
  -3   2   6      174.30      291.80     59.93 o 
  -2   2   6      578.74      637.74     81.69 o 
  -1   2   6     1323.73     1355.41    137.52 o 
   0   2   6     2741.48     2740.39     96.79 o 
   1   2   6     5404.65     5650.01    139.75 o 
   2   2   6     3503.93     3359.85    131.09 o 
   3   2   6    44400.50    42027.96    449.70 o 
   4   2   6    14168.81    15607.00    248.97 o 
   5   2   6    26723.58    26081.66    366.11 o 
   6   2   6    16271.66    15287.08    250.44 o 
   7   2   6    23459.38    23817.91    350.85 o 
   8   2   6     9925.49    10233.03    211.73 o 
   9   2   6    13208.75    13473.44    276.31 o 
  10   2   6    10957.44    10975.03    268.38 o 
  11   2   6     4743.18     3944.15    228.25 o 
  12   2   6    17880.66    17940.31    409.97 o 
  13   2   6       20.95       55.06     28.81 o 
  14   2   6     3390.10     3190.54    153.03 o 
  15   2   6      184.50      162.08     41.98 o 
  16   2   6      920.03      543.98    188.91 o 
 -17   3   6      266.82      233.38     71.71 o 
 -16   3   6     3765.82     3909.66    317.57 o 
 -15   3   6       81.57      161.88     64.67 o 
 -14   3   6      243.55      389.83    109.59 o 
 -13   3   6     6619.62     6894.21    492.07 o 
 -12   3   6     1423.00     1532.44    259.31 o 
 -11   3   6     9040.67     8460.10    369.55 o 
 -10   3   6      781.32      577.92     88.21 o 
  -9   3   6    12433.65    13164.70    288.61 o 
  -8   3   6     8238.05     8304.85    241.23 o 
  -7   3   6    74456.03    74328.62    771.23 o 
  -6   3   6       28.01       89.49     39.53 o 
  -5   3   6    81669.44    80704.99    817.42 o 
  -4   3   6     3499.83     3447.62    150.80 o 
  -3   3   6    86035.80    86678.49    883.49 o 
  -2   3   6      342.19      485.91     70.14 o 
  -1   3   6   108629.98   110021.87   1590.49 o 
   0   3   6    17896.91    16494.70    263.87 o 
   1   3   6    67577.37    71676.71   1139.12 o 
   2   3   6     5837.32     6197.06    151.60 o 
   3   3   6    47349.45    49369.26    527.98 o 
   4   3   6    10982.85    11864.95    192.80 o 
   5   3   6     2553.63     2459.54    104.54 o 
   6   3   6      911.19     1078.45    112.91 o 
   7   3   6    12692.42    12531.07    251.30 o 
   8   3   6       36.41       53.47     26.54 o 
   9   3   6     1854.60     1756.92    122.93 o 
  10   3   6     3218.13     3233.64    112.05 o 
  11   3   6      716.23      663.36     78.57 o 
  12   3   6     6345.64     6056.21    209.49 o 
  13   3   6       53.52       43.72     22.51 o 
  14   3   6    19127.88    18101.70   1115.83 o 
  15   3   6     2321.04     2235.73    300.52 o 
  16   3   6    17443.16    18269.82    620.85 o 
 -17   4   6      529.17      421.76    165.63 o 
 -16   4   6     2686.79     2498.89    428.73 o 
 -15   4   6     8634.07     8897.43    460.70 o 
 -14   4   6     2978.30     3310.31    614.41 o 
 -13   4   6     8702.65     8298.38    700.63 o 
 -12   4   6     2397.13     2480.93    284.53 o 
 -11   4   6    23359.17    22996.36    515.03 o 
 -10   4   6     7408.72     7294.87    311.28 o 
  -9   4   6    17591.97    17815.53    364.85 o 
  -8   4   6     8094.12     7485.25    214.40 o 
  -7   4   6     7691.39     9186.84    195.32 o 
  -6   4   6     4549.56     5199.90    150.26 o 
  -5   4   6     2673.34     1850.30    213.89 o 
  -4   4   6      579.85      646.71     98.74 o 
  -3   4   6      555.48      671.01     89.82 o 
  -2   4   6      636.50      703.13     99.32 o 
  -1   4   6     2054.43     2199.15     92.01 o 
   0   4   6       26.78       67.20     36.75 o 
   1   4   6    26909.51    28707.21    328.73 o 
   2   4   6      241.38      208.50     39.42 o 
   3   4   6    15011.89    13853.29    222.95 o 
   4   4   6     4131.73     4381.38    129.03 o 
   5   4   6    31030.07    31458.06    740.09 o 
   6   4   6     2602.33     2726.70     89.57 o 
   7   4   6    18669.56    18133.01    461.54 o 
   8   4   6    14025.13    14679.06    370.17 o 
   9   4   6     7301.26     7203.69    198.41 o 
  10   4   6     6481.65     6423.99    242.43 o 
  11   4   6     1277.48     1102.53    138.79 o 
  12   4   6    15511.04    15581.67    357.48 o 
  13   4   6      601.17      544.15    169.53 o 
  14   4   6     4341.20     4300.00    122.59 o 
  15   4   6      209.83      209.53     95.64 o 
  16   4   6      643.15      483.31    265.41 o 
 -17   5   6     2521.77     2396.77    316.19 o 
 -16   5   6     4632.65     5111.44    516.88 o 
 -15   5   6     4423.19     4869.93    483.17 o 
 -14   5   6     6521.93     7370.58    641.25 o 
 -13   5   6     3913.10     3849.76    306.03 o 
 -12   5   6    15125.87    15921.51    557.63 o 
 -11   5   6     4225.76     3452.63    291.14 o 
 -10   5   6     6784.88     6663.15    359.15 o 
  -9   5   6     4880.94     4792.21    336.34 o 
  -8   5   6     7044.34     6929.95    208.55 o 
  -7   5   6     9779.71     9915.95    234.28 o 
  -6   5   6     4805.84     5164.30    161.08 o 
  -5   5   6     1582.41     1777.31    159.56 o 
  -4   5   6       17.72       93.96     37.70 o 
  -3   5   6     8365.20     8221.19    216.25 o 
  -2   5   6       62.66      171.12     44.50 o 
  -1   5   6     9039.35     9344.21    242.69 o 
   0   5   6     1961.52     1788.49    110.32 o 
   1   5   6     4438.24     3876.15    113.74 o 
   2   5   6     5062.33     5403.81    148.07 o 
   3   5   6     2458.43     3006.47    100.89 o 
   4   5   6     5120.10     5485.16    150.60 o 
   5   5   6     3737.95     3386.71     99.63 o 
   6   5   6     2979.81     2707.07     82.48 o 
   7   5   6     2204.51     2225.45     85.34 o 
   8   5   6     4279.75     4158.04    128.08 o 
   9   5   6     2289.71     2394.72    113.99 o 
  10   5   6     3603.54     3515.63     81.16 o 
  11   5   6    10829.53    10566.38    294.09 o 
  12   5   6     2258.18     2232.36    229.95 o 
  13   5   6     3597.54     3341.47    213.97 o 
  14   5   6      113.55      115.22     47.49 o 
  15   5   6     2472.83     1827.02    462.25 o 
  16   5   6     2849.86     2756.46    176.21 o 
 -16   6   6      255.27      746.48    321.22 o 
 -15   6   6     4494.29     4590.26    414.14 o 
 -14   6   6      298.67      435.33    109.63 o 
 -13   6   6     1371.04     1770.04    233.81 o 
 -12   6   6     6157.19     5646.48    303.96 o 
 -11   6   6     4129.10     4720.86    244.33 o 
 -10   6   6     7985.29     7792.47    300.14 o 
  -9   6   6      754.67      675.33     94.23 o 
  -8   6   6    21572.57    22473.83    369.36 o 
  -7   6   6      339.71      269.52     72.31 o 
  -6   6   6    51804.78    52639.97    647.95 o 
  -5   6   6       39.04      152.33     35.00 o 
  -4   6   6    51058.16    50786.88    560.21 o 
  -3   6   6     2697.93     2754.79    174.31 o 
  -2   6   6    78946.16    81334.78    899.51 o 
  -1   6   6       47.53      100.70     47.35 o 
   0   6   6    46715.79    46985.61    957.02 o 
   1   6   6     5217.87     5398.41    158.40 o 
   2   6   6    54029.51    52766.21    556.87 o 
   3   6   6     1356.13     1272.60    143.67 o 
   4   6   6    22000.10    22923.71    637.94 o 
   5   6   6      114.18      177.60     30.61 o 
   6   6   6     7351.29     6783.23    154.43 o 
   7   6   6     5306.45     4478.78    134.87 o 
   8   6   6     4877.46     5146.29    144.24 o 
   9   6   6     1313.30     1334.32    146.43 o 
  10   6   6       45.17       78.33     24.17 o 
  11   6   6    14874.67    15240.31    431.23 o 
  12   6   6      810.09      761.91    109.49 o 
  13   6   6     9178.40     9053.71    433.42 o 
  14   6   6       29.00       24.04     19.74 o 
  15   6   6    13045.57    13011.93    468.59 o 
  16   6   6       25.30       62.23    108.17 o 
 -16   7   6     1788.39     2036.20    301.39 o 
 -15   7   6     1573.54     1577.96    240.99 o 
 -14   7   6     1920.76     2508.00    401.28 o 
 -13   7   6     5427.25     5572.72    526.33 o 
 -12   7   6      135.53      127.44     82.09 o 
 -11   7   6     2175.30     2372.30    258.88 o 
 -10   7   6     4157.44     3864.63    360.73 o 
  -9   7   6     1702.17     2291.55    226.82 o 
  -8   7   6     1352.98     1533.98    167.28 o 
  -7   7   6     7578.02     7859.30    223.70 o 
  -6   7   6     1491.59     1526.32    193.95 o 
  -5   7   6     6550.28     5814.36    158.67 o 
  -4   7   6      619.30      622.83     75.60 o 
  -3   7   6     6623.54     6768.14    197.88 o 
  -2   7   6     1324.60     1183.11    149.86 o 
  -1   7   6     6688.04     7613.37    200.16 o 
   0   7   6      514.70      525.98     67.93 o 
   1   7   6     5891.50     6324.82    174.70 o 
   2   7   6     1441.52     1477.13    121.03 o 
   3   7   6    11915.90    11598.42    194.06 o 
   4   7   6      177.71      260.71     49.74 o 
   5   7   6     1068.72      948.28    106.92 o 
   6   7   6    10885.78    11651.03    202.79 o 
   7   7   6     6896.06     7889.29    178.58 o 
   8   7   6     7562.67     7686.96    160.33 o 
   9   7   6     1323.75     1142.41    113.15 o 
  10   7   6     4569.52     3799.22    138.58 o 
  11   7   6      234.80      237.48     49.58 o 
  12   7   6     1805.32     1940.64    324.21 o 
  13   7   6     2633.39     2459.14    149.53 o 
  14   7   6       63.79       23.05     79.62 o 
  15   7   6       42.32      114.26     95.83 o 
  16   7   6      143.25      159.88     68.38 o 
 -16   8   6     1297.74     1431.28    243.92 o 
 -15   8   6      958.51     1099.29    155.72 o 
 -14   8   6     1778.88     1899.19    311.51 o 
 -13   8   6     3544.78     4321.62    310.79 o 
 -12   8   6     2631.10     2394.72    376.59 o 
 -11   8   6     1987.84     2095.36    272.38 o 
 -10   8   6     1501.45     1414.88    252.26 o 
  -9   8   6     1663.45     1763.42    154.60 o 
  -8   8   6      510.23      808.45    109.50 o 
  -7   8   6     2058.81     1945.00    212.33 o 
  -6   8   6     5051.17     4996.33    173.31 o 
  -5   8   6     5856.83     5821.02    161.31 o 
  -4   8   6    11117.48     9919.69    197.41 o 
  -3   8   6     2862.95     3227.11    112.25 o 
  -2   8   6     5878.33     5127.84    178.48 o 
  -1   8   6       91.26      181.50     30.37 o 
   0   8   6      492.91      530.93     82.87 o 
   1   8   6     3503.18     3354.20     89.02 o 
   2   8   6     1911.34     2045.09     69.76 o 
   3   8   6     1863.22     2407.55     78.45 o 
   4   8   6      598.96      829.00     92.78 o 
   5   8   6      151.18      316.63     49.79 o 
   6   8   6     1764.58     1815.32     68.60 o 
   7   8   6     4051.77     3608.32     88.75 o 
   8   8   6      258.64      350.99     94.14 o 
   9   8   6     1881.00     1821.34     95.19 o 
  10   8   6     4066.51     4218.06    239.10 o 
  11   8   6     6573.45     6773.42    131.87 o 
  12   8   6      613.34      602.06    109.61 o 
  13   8   6     3120.41     3491.18    200.81 o 
  14   8   6      598.60      481.00    185.14 o 
  15   8   6     1737.48     1495.06    420.57 o 
 -16   9   6     5049.68     4577.87    248.22 o 
 -15   9   6     2879.87     3531.18    379.55 o 
 -14   9   6     3174.09     3469.37    468.16 o 
 -13   9   6     3798.65     3969.48    304.50 o 
 -12   9   6     3803.79     4110.98    334.24 o 
 -11   9   6    12030.40    11124.21    359.43 o 
 -10   9   6      476.38      656.32     90.80 o 
  -9   9   6     4566.77     4639.64    210.80 o 
  -8   9   6      302.59      449.18     70.88 o 
  -7   9   6    28738.21    30940.32    386.51 o 
  -6   9   6       78.98      159.19     61.63 o 
  -5   9   6     2823.56     2598.32    158.31 o 
  -4   9   6        6.22      102.82     49.16 o 
  -3   9   6    27088.76    27826.84    408.19 o 
  -2   9   6      469.55      333.52     51.12 o 
  -1   9   6     9266.95     9276.23    172.67 o 
   0   9   6       70.02      187.30     46.64 o 
   1   9   6    17077.28    17471.72    271.26 o 
   2   9   6     1909.28     1920.26     87.83 o 
   3   9   6    35143.67    36962.55    508.28 o 
   4   9   6     7834.33     7326.55    165.30 o 
   5   9   6    11963.19    11582.42    197.78 o 
   6   9   6     9747.45     9961.54    209.58 o 
   7   9   6    11712.64    11404.67    231.26 o 
   8   9   6    22895.38    23021.77    340.55 o 
   9   9   6      139.29      185.61     43.85 o 
  10   9   6    12713.41    12940.02    390.37 o 
  11   9   6     2944.62     2934.80     94.82 o 
  12   9   6    12560.36    13096.84    394.88 o 
  13   9   6      411.18      337.24     74.77 o 
  14   9   6     2246.49     2527.07    174.60 o 
  15   9   6      127.88      138.47    108.92 o 
  16   9   6    11188.13    12322.60    686.55 o 
 -16  10   6     1717.24     1775.15    263.99 o 
 -15  10   6      953.50     1346.83    211.30 o 
 -14  10   6      133.01      303.24    109.43 o 
 -13  10   6      152.72      212.03     81.50 o 
 -12  10   6     2692.45     2334.21    338.79 o 
 -11  10   6     2243.82     2212.18    324.87 o 
 -10  10   6     1390.75     1020.14    137.89 o 
  -9  10   6       26.47       88.26     71.15 o 
  -8  10   6     7006.93     6513.65    307.21 o 
  -7  10   6       16.48       70.57     51.45 o 
  -6  10   6    26712.84    27418.01    465.05 o 
  -5  10   6      491.48      580.82     79.18 o 
  -4  10   6    16700.61    15007.54    267.85 o 
  -3  10   6        1.61       99.72     40.37 o 
  -2  10   6    22621.48    21893.03    328.08 o 
  -1  10   6      622.03      595.96     69.67 o 
   0  10   6    15631.80    15349.03    268.17 o 
   1  10   6     1738.12     2042.32    113.27 o 
   2  10   6     7431.66     6748.37    163.75 o 
   3  10   6     1260.08      904.03    129.76 o 
   4  10   6       94.98      120.30     37.66 o 
   5  10   6     1120.43     1226.14    136.36 o 
   6  10   6       44.98      120.56     29.15 o 
   7  10   6     1623.19     1246.77     70.86 o 
   8  10   6     1415.95     1235.17     81.49 o 
   9  10   6      170.44      263.53     47.25 o 
  10  10   6      165.52      169.83     49.76 o 
  11  10   6     4244.65     4139.82    114.84 o 
  12  10   6       15.72       44.07     25.07 o 
  13  10   6     2098.40     1775.43    481.05 o 
  14  10   6       44.38       51.61     97.92 o 
  15  10   6     2627.48     2541.74    171.86 o 
  16  10   6        4.38       13.32     51.90 o 
 -16  11   6      736.11      612.22    140.94 o 
 -15  11   6     1461.75     1452.45    235.58 o 
 -14  11   6      533.19      860.09    171.86 o 
 -13  11   6     2350.48     2126.37    243.87 o 
 -12  11   6      222.45       73.50     55.60 o 
 -11  11   6     3561.94     3433.57    273.57 o 
 -10  11   6      671.31      769.67    124.57 o 
  -9  11   6      547.18      643.49     94.22 o 
  -8  11   6       91.60      181.92     59.84 o 
  -7  11   6     8249.00     7417.15    218.77 o 
  -6  11   6      936.05     1088.12    157.98 o 
  -5  11   6    16341.40    16974.81    313.96 o 
  -4  11   6     5628.45     5641.40    159.71 o 
  -3  11   6    13447.27    14112.96    258.90 o 
  -2  11   6     1976.64     2392.04    111.40 o 
  -1  11   6     6303.56     5957.24    155.61 o 
   0  11   6        1.85       86.47     33.88 o 
   1  11   6    16260.71    16984.40    284.94 o 
   2  11   6     1765.44     1818.84    153.21 o 
   3  11   6     2629.92     2808.00    103.79 o 
   4  11   6      476.31      498.96     75.04 o 
   5  11   6      652.37      753.75    102.05 o 
   6  11   6     1208.38     1300.70     84.67 o 
   7  11   6      541.27      471.45     75.46 o 
   8  11   6     1448.43     1641.28     96.90 o 
   9  11   6     3301.73     3378.74     88.05 o 
  10  11   6     2742.05     2808.65     92.74 o 
  11  11   6       85.17       77.91     28.29 o 
  12  11   6     2775.90     2483.18    361.55 o 
  13  11   6      836.41      708.30    237.13 o 
  14  11   6     3750.03     3703.42    663.61 o 
  15  11   6        1.19       42.45     75.72 o 
 -15  12   6     7074.09     6903.58    274.21 o 
 -14  12   6     1289.23     1228.88    223.94 o 
 -13  12   6    14700.17    15668.34    514.88 o 
 -12  12   6     6938.22     6064.07    489.33 o 
 -11  12   6    12245.29    12173.88    627.62 o 
 -10  12   6    10600.14     9988.82    312.10 o 
  -9  12   6    11357.99    11789.68    518.18 o 
  -8  12   6    17450.82    18124.65    465.28 o 
  -7  12   6     5634.80     5878.49    205.95 o 
  -6  12   6    17203.19    16815.20    303.58 o 
  -5  12   6       12.97       81.86     70.29 o 
  -4  12   6     6142.47     5957.91    188.62 o 
  -3  12   6      649.74      821.21    104.00 o 
  -2  12   6    13743.91    14986.52    264.55 o 
  -1  12   6      614.38      860.09    104.32 o 
   0  12   6     2769.63     2741.47     83.76 o 
   1  12   6     4312.16     3917.90    120.44 o 
   2  12   6    11025.66    11600.81    232.59 o 
   3  12   6    23921.89    25233.12    383.80 o 
   4  12   6    11961.11    11931.01    249.56 o 
   5  12   6     9393.21     9273.59    199.71 o 
   6  12   6    14768.64    14872.22    236.79 o 
   7  12   6    27377.94    27310.16    326.57 o 
   8  12   6     2621.34     2667.01    107.49 o 
   9  12   6    10996.73    10926.06    330.81 o 
  10  12   6     3429.74     3742.36    135.51 o 
  11  12   6    12205.07    11257.62    645.96 o 
  12  12   6     6309.32     5919.63    329.28 o 
  13  12   6     1649.18     1604.93    366.07 o 
  14  12   6     2035.08     1916.44    512.75 o 
  15  12   6     3722.07     3392.57    262.70 o 
 -15  13   6      293.75      326.42     88.97 o 
 -14  13   6       17.09      104.26     70.07 o 
 -13  13   6      906.12      677.62    147.85 o 
 -12  13   6       79.25      124.41     94.83 o 
 -11  13   6     5213.87     4786.17    439.70 o 
 -10  13   6      290.82      326.40     60.47 o 
  -9  13   6      294.48      371.60     67.80 o 
  -8  13   6       27.18       43.10     46.32 o 
  -7  13   6    19037.78    19183.10    444.09 o 
  -6  13   6      469.65      550.02     79.73 o 
  -5  13   6    10944.10    10895.01    242.40 o 
  -4  13   6     1482.02     2240.01    212.39 o 
  -3  13   6    23970.25    24375.24    432.81 o 
  -2  13   6     1825.98     1849.28    158.34 o 
  -1  13   6     8460.53     7804.01    168.36 o 
   0  13   6       27.13       88.93     30.14 o 
   1  13   6     4501.80     4465.91    145.78 o 
   2  13   6       16.72       63.12     43.35 o 
   3  13   6     3867.15     4000.84    177.59 o 
   4  13   6    11878.62    12101.00    251.13 o 
   5  13   6     1449.35     1680.67    159.07 o 
   6  13   6     1103.11      881.24    120.98 o 
   7  13   6     3510.41     3620.18     80.05 o 
   8  13   6      115.17      140.35     47.14 o 
   9  13   6      116.50       75.64     31.46 o 
  10  13   6       48.96       49.06     97.09 o 
  11  13   6      102.50      230.87    101.74 o 
  12  13   6     6529.53     6276.24    542.72 o 
  13  13   6      114.16      234.06    174.32 o 
  14  13   6     2852.66     2056.50    607.33 o 
  15  13   6      249.36      170.78    147.44 o 
 -15  14   6       13.64       65.67     35.78 o 
 -14  14   6     1513.25     1580.29    294.30 o 
 -13  14   6       17.29      123.68     92.89 o 
 -12  14   6     1561.16     1373.25    304.12 o 
 -11  14   6      232.37      296.17    154.45 o 
 -10  14   6     4728.41     5255.41    388.73 o 
  -9  14   6     2782.74     2249.04    219.59 o 
  -8  14   6     6702.44     6424.39    273.04 o 
  -7  14   6      141.69      135.22     54.11 o 
  -6  14   6    27663.64    28637.79    421.10 o 
  -5  14   6     4270.89     3711.95    179.63 o 
  -4  14   6    43095.69    44363.98    492.07 o 
  -3  14   6       34.33       75.57     39.73 o 
  -2  14   6    12133.32    12347.64    263.61 o 
  -1  14   6     2295.67     2533.84    184.94 o 
   0  14   6     7837.98     7377.22    261.34 o 
   1  14   6     3638.10     3354.07    137.84 o 
   2  14   6     2410.53     2437.30    128.48 o 
   3  14   6      543.68      600.57     95.09 o 
   4  14   6      313.27      341.72     64.93 o 
   5  14   6      870.08      854.55    112.40 o 
   6  14   6      333.88      170.76     37.91 o 
   7  14   6      347.93      353.00     69.97 o 
   8  14   6     2366.22     2171.44     79.20 o 
   9  14   6     1541.90     1449.51    167.50 o 
  10  14   6       22.99      102.48     93.87 o 
  11  14   6     1007.01      933.42    304.49 o 
  12  14   6      268.33      241.53    119.28 o 
  13  14   6     6096.66     6074.82    319.14 o 
  14  14   6       66.82       52.11     52.75 o 
  15  14   6     2880.38     2509.63    573.14 o 
 -15  15   6     5140.16     4254.69    837.15 o 
 -14  15   6    13528.73    13222.86    405.54 o 
 -13  15   6     4999.18     4900.46    283.00 o 
 -12  15   6    16309.16    15431.96    502.63 o 
 -11  15   6     9469.90     9718.21    526.02 o 
 -10  15   6    16615.57    16342.43    477.05 o 
  -9  15   6     7493.57     7525.63    311.43 o 
  -8  15   6     3795.95     3849.65    200.17 o 
  -7  15   6     6542.72     7167.35    355.73 o 
  -6  15   6     5774.35     5350.96    253.52 o 
  -5  15   6     1003.10      998.03    113.71 o 
  -4  15   6      469.05      394.97     55.97 o 
  -3  15   6     1961.32     2041.53    207.72 o 
  -2  15   6     3138.91     3624.08    121.08 o 
  -1  15   6      277.82      339.13     69.68 o 
   0  15   6     3253.85     3516.28    138.30 o 
   1  15   6     3947.60     3787.87    132.47 o 
   2  15   6    22150.79    22064.20    368.42 o 
   3  15   6    24218.31    24646.98    692.00 o 
   4  15   6    14229.11    14078.25    255.65 o 
   5  15   6    20673.90    20622.20    438.66 o 
   6  15   6    32804.63    32860.05    550.30 o 
   7  15   6    15930.38    16540.46    524.50 o 
   8  15   6    11471.18    11240.20    334.30 o 
   9  15   6    16454.55    15618.97    392.76 o 
  10  15   6    14276.61    14294.40    820.72 o 
  11  15   6    13901.92    13208.97    800.84 o 
  12  15   6     3054.93     3027.15    207.79 o 
  13  15   6     6251.23     5854.61    276.21 o 
  14  15   6     1106.12      778.57    178.54 o 
 -14  16   6      185.47      262.78     87.36 o 
 -13  16   6     1963.28     1887.82    244.48 o 
 -12  16   6     7420.16     7474.00    445.05 o 
 -11  16   6      551.07      483.68    110.08 o 
 -10  16   6     1709.96     1704.71    332.70 o 
  -9  16   6      954.61     1024.30    177.09 o 
  -8  16   6     3683.68     3509.26    209.70 o 
  -7  16   6      150.43      159.20     35.19 o 
  -6  16   6    11431.21    11471.88    358.15 o 
  -5  16   6     3244.07     3468.42    232.25 o 
  -4  16   6     7394.02     7390.90    180.90 o 
  -3  16   6     4806.52     4610.53    114.62 o 
  -2  16   6    15885.20    16310.64    278.33 o 
  -1  16   6     5827.34     6458.36    187.40 o 
   0  16   6     5092.16     5242.80    169.42 o 
   1  16   6     2625.98     2541.49    113.28 o 
   2  16   6    13089.91    12370.28    279.31 o 
   3  16   6     8417.88     8499.67    194.08 o 
   4  16   6       93.81      138.52     48.92 o 
   5  16   6     2979.35     3410.42     95.20 o 
   6  16   6      138.62      158.09     38.24 o 
   7  16   6      241.70      189.04     45.54 o 
   8  16   6      381.09      369.25     67.11 o 
   9  16   6       26.05      -14.49    121.58 o 
  10  16   6     1030.89     1089.96    414.76 o 
  11  16   6     5106.76     4178.90    728.64 o 
  12  16   6     2164.63     1537.77    514.14 o 
  13  16   6     4064.55     3866.65    258.12 o 
  14  16   6     1054.34      605.28    209.27 o 
 -14  17   6     1043.78      795.72    349.05 o 
 -13  17   6     2338.48     2322.99    183.21 o 
 -12  17   6      972.83     1148.90    337.66 o 
 -11  17   6     3156.65     2627.41    512.12 o 
 -10  17   6      853.88      762.96    158.75 o 
  -9  17   6    13494.25    13208.22    801.97 o 
  -8  17   6     1903.35     1730.21    308.99 o 
  -7  17   6     9465.88     9199.32    405.89 o 
  -6  17   6      159.80      111.83     60.34 o 
  -5  17   6    43566.20    44857.71    671.08 o 
  -4  17   6      395.36      387.42     77.62 o 
  -3  17   6    15284.79    15842.69    315.21 o 
  -2  17   6     4763.00     4714.28    116.28 o 
  -1  17   6    12196.69    11965.13    290.66 o 
   0  17   6      261.22      303.43     48.86 o 
   1  17   6    15999.53    15886.89    267.93 o 
   2  17   6    15655.24    14703.46    291.35 o 
   3  17   6     6389.62     6323.58    191.45 o 
   4  17   6     2557.11     2286.31    122.50 o 
   5  17   6     1900.66     2145.93    159.12 o 
   6  17   6      665.71      556.25     95.22 o 
   7  17   6       49.38       83.63     25.05 o 
   8  17   6        1.98      -20.64     20.64 o 
   9  17   6     1790.87     1856.13    400.45 o 
  10  17   6     2849.78     2842.56    417.35 o 
  11  17   6      499.32      569.98    176.79 o 
  12  17   6     3787.74     3568.72    221.16 o 
  13  17   6     1008.60      706.51    311.56 o 
  14  17   6    11291.28    11663.56    680.80 o 
 -14  18   6     9687.70     8815.65    573.40 o 
 -13  18   6    12223.72    11593.07    510.13 o 
 -12  18   6     4838.18     5269.49    189.09 o 
 -11  18   6    15653.80    16189.86    614.50 o 
 -10  18   6     3382.72     2760.13    334.36 o 
  -9  18   6     9434.49     9057.96    513.50 o 
  -8  18   6      317.91      299.95     70.80 o 
  -7  18   6     5209.29     5181.97    332.64 o 
  -6  18   6       30.05      200.20     48.33 o 
  -5  18   6     3141.47     2639.22    362.40 o 
  -4  18   6       88.78      136.17     61.26 o 
  -3  18   6     1229.97     1357.89    156.65 o 
  -2  18   6       72.63      222.49     45.88 o 
  -1  18   6     1757.10     1798.65    250.56 o 
   0  18   6     7276.87     7203.44    205.42 o 
   1  18   6    21964.68    21555.35    463.21 o 
   2  18   6    17494.20    17625.04    381.63 o 
   3  18   6    17311.47    18509.80    399.01 o 
   4  18   6    45090.47    46873.54    942.90 o 
   5  18   6    32814.80    33476.13    581.30 o 
   6  18   6    33328.27    33471.68    841.32 o 
   7  18   6    19470.06    20651.31    326.76 o 
   8  18   6    36471.61    36951.32    906.74 o 
   9  18   6    14636.34    14666.00    819.69 o 
  10  18   6    21572.81    20446.78    945.92 o 
  11  18   6     4219.64     3657.98    870.59 o 
  12  18   6    10253.69    10071.92    400.93 o 
  13  18   6      763.48      386.67    165.22 o 
  14  18   6     3320.78     2500.68   1039.62 o 
 -13  19   6     1033.55     1082.19    254.65 o 
 -12  19   6     3665.29     3884.64    154.29 o 
 -11  19   6     6046.53     5913.70    261.05 o 
 -10  19   6      115.99       77.61     57.11 o 
  -9  19   6     8363.95     8014.85    453.76 o 
  -8  19   6     1378.46     1209.41    206.27 o 
  -7  19   6    24121.33    24219.67    705.02 o 
  -6  19   6      290.73      349.75     71.64 o 
  -5  19   6    22503.74    22630.06    510.00 o 
  -4  19   6     1577.89     1412.65    215.32 o 
  -3  19   6    24214.86    24486.29    453.93 o 
  -2  19   6      775.60      745.80    106.31 o 
  -1  19   6    11182.14    10838.82    326.61 o 
   0  19   6     1291.09     1397.52    212.47 o 
   1  19   6      850.43      884.43    131.46 o 
   2  19   6      401.85      419.52     73.21 o 
   3  19   6      362.34      475.09     95.77 o 
   4  19   6     1691.02     1548.56    336.05 o 
   5  19   6     5370.47     5200.22    225.78 o 
   6  19   6      639.28      342.38    139.40 o 
   7  19   6     1961.27     1946.37    227.83 o 
   8  19   6      172.55       35.96     32.80 o 
   9  19   6     4133.76     3508.17    277.31 o 
  10  19   6     1007.81     1152.32    350.76 o 
  11  19   6     3810.76     3389.96    854.85 o 
  12  19   6     4984.79     4315.15    311.48 o 
  13  19   6      648.71      544.42    223.10 o 
 -13  20   6     1605.44     1399.58    481.52 o 
 -12  20   6      895.59      734.21    251.49 o 
 -11  20   6     3336.19     2883.27    377.83 o 
 -10  20   6     6142.99     5629.44    315.89 o 
  -9  20   6     2342.76     1783.51    279.79 o 
  -8  20   6    11874.11    11381.12    661.41 o 
  -7  20   6      894.68      726.56    143.86 o 
  -6  20   6    17265.62    16703.65    595.70 o 
  -5  20   6       74.15       87.74     35.03 o 
  -4  20   6    36142.16    38286.68    815.22 o 
  -3  20   6    12436.69    12700.28    402.53 o 
  -2  20   6    20796.96    20406.56    754.27 o 
  -1  20   6    11292.97    11451.09    597.28 o 
   0  20   6    31819.15    32744.45    530.32 o 
   1  20   6    31079.90    31348.95    808.58 o 
   2  20   6    13021.92    12089.90    380.78 o 
   3  20   6    17636.26    17693.29    390.91 o 
   4  20   6     6359.58     6487.47    262.26 o 
   5  20   6    11339.84    11756.41    277.42 o 
   6  20   6      361.10      402.51     80.64 o 
   7  20   6     2211.46     2175.28    147.22 o 
   8  20   6     1589.71     1503.68    404.72 o 
   9  20   6     2101.89     1853.43    551.69 o 
  10  20   6     3199.83     2513.55    457.80 o 
  11  20   6     2476.45     2756.45   1041.71 o 
  12  20   6     3220.89     2480.08    883.18 o 
  13  20   6    11594.91    11281.75    666.30 o 
 -13  21   6     5383.31     5226.55    293.21 o 
 -12  21   6    19262.68    18082.43    694.23 o 
 -11  21   6      753.40      571.22    190.49 o 
 -10  21   6    19115.52    20672.51    576.05 o 
  -9  21   6      513.11      459.05    167.41 o 
  -8  21   6     6631.32     6530.16    256.58 o 
  -7  21   6        7.73      104.60     58.16 o 
  -6  21   6     2786.42     2546.78    357.16 o 
  -5  21   6     2326.56     2900.49    517.75 o 
  -4  21   6      586.31      681.32    175.98 o 
  -3  21   6      846.89      854.27    194.49 o 
  -2  21   6     8171.22     7255.65    321.49 o 
  -1  21   6     5214.75     4829.83    236.90 o 
   0  21   6    30751.19    30851.00    592.07 o 
   1  21   6     9677.54     8692.23    313.66 o 
   2  21   6    24453.72    24505.36    292.45 o 
   3  21   6    20268.23    20408.71    393.91 o 
   4  21   6    24656.23    24033.36    407.76 o 
   5  21   6    16333.40    16374.37    433.78 o 
   6  21   6    13454.66    13312.53    504.07 o 
   7  21   6    21147.98    21477.29    555.30 o 
   8  21   6     6259.58     6600.17    597.55 o 
   9  21   6    29323.89    31655.45   1296.67 o 
  10  21   6     2518.29     2278.59    192.91 o 
  11  21   6    17275.62    17108.19    667.12 o 
  12  21   6      652.33      275.37    184.58 o 
 -12  22   6      760.46      460.89    375.10 o 
 -11  22   6     2923.81     2864.90    286.03 o 
 -10  22   6     9220.24     9155.84    273.04 o 
  -9  22   6     6426.05     6632.47    269.25 o 
  -8  22   6    14955.62    16221.37   1058.78 o 
  -7  22   6      916.78     1086.88    217.97 o 
  -6  22   6    28661.21    28945.29    780.83 o 
  -5  22   6        7.28      140.73     80.41 o 
  -4  22   6    32031.70    33019.23   1027.22 o 
  -3  22   6       32.12       54.97     54.98 o 
  -2  22   6    26989.00    27498.54    574.28 o 
  -1  22   6     9370.71     9052.43    374.67 o 
   0  22   6    14500.48    13903.00    351.08 o 
   1  22   6     4661.70     4848.23    199.53 o 
   2  22   6     2819.97     2795.25    163.15 o 
   3  22   6    10392.77    11308.61    306.65 o 
   4  22   6      219.77      208.28     49.31 o 
   5  22   6     2577.97     2534.50    136.37 o 
   6  22   6     4212.08     4322.20    262.20 o 
   7  22   6     1409.97     1299.64    317.24 o 
   8  22   6     3816.49     3722.47    238.67 o 
   9  22   6        1.78       69.53    106.72 o 
  10  22   6     6207.14     6519.68    319.25 o 
  11  22   6     2623.41     2466.59    770.86 o 
  12  22   6     1917.40     1485.52    769.37 o 
 -12  23   6       78.07       82.86     47.08 o 
 -11  23   6     2001.93     1214.70    362.35 o 
 -10  23   6     2745.69     2121.49    400.10 o 
  -9  23   6    13218.34    13172.63    421.88 o 
  -8  23   6      363.16      399.81     94.41 o 
  -7  23   6    18472.11    19641.55    583.09 o 
  -6  23   6      835.16      834.20    193.98 o 
  -5  23   6    29221.97    30457.51    802.14 o 
  -4  23   6      197.50      301.21     67.21 o 
  -3  23   6    32598.71    33422.30    868.02 o 
  -2  23   6     1947.40     2068.57    433.79 o 
  -1  23   6    18846.72    17855.39    525.22 o 
   0  23   6     6995.14     6240.52    649.47 o 
   1  23   6    12766.87    12729.49    280.94 o 
   2  23   6     9763.30     9837.21    281.26 o 
   3  23   6     2095.23     1958.96    248.13 o 
   4  23   6     3808.12     3691.56    160.01 o 
   5  23   6       50.43      132.50     41.35 o 
   6  23   6     4572.73     4566.93    124.33 o 
   7  23   6     4775.22     5263.17    387.23 o 
   8  23   6      269.46      142.09     85.83 o 
   9  23   6     5405.22     4595.79    258.53 o 
  10  23   6      866.49      301.54    118.29 o 
  11  23   6     1426.66     1271.63    359.66 o 
 -11  24   6    14011.27    14538.91    835.36 o 
 -10  24   6      721.36      432.13    157.46 o 
  -9  24   6     7606.91     7400.85    306.15 o 
  -8  24   6       41.24       52.97     64.84 o 
  -7  24   6     7284.88     7134.71    332.92 o 
  -6  24   6      339.35      194.04     65.80 o 
  -5  24   6     2420.63     2425.52    426.56 o 
  -4  24   6     2451.52     2314.86    260.38 o 
  -3  24   6       22.44       -1.52     56.89 o 
  -2  24   6     1280.29     1124.61    217.96 o 
  -1  24   6     8667.42     8024.95    530.99 o 
   0  24   6     4000.26     3781.54    231.50 o 
   1  24   6    12842.96    12539.53    404.15 o 
   2  24   6     6167.77     5250.21    244.47 o 
   3  24   6    13115.14    12630.38    408.70 o 
   4  24   6     9124.76     9134.96    548.73 o 
   5  24   6    15796.20    16614.99    694.59 o 
   6  24   6     9583.20     9955.42    510.30 o 
   7  24   6     7438.99     8259.65    453.41 o 
   8  24   6    20823.95    21316.31    818.36 o 
   9  24   6     6382.44     5934.88    473.61 o 
  10  24   6    17752.85    18121.43   1128.78 o 
  11  24   6     2280.85     1987.46    675.91 o 
 -10  25   6     3747.59     3729.69    155.09 o 
  -9  25   6     4961.98     4416.79    331.94 o 
  -8  25   6     8599.23     8264.06    219.98 o 
  -7  25   6     5586.76     5748.52    191.22 o 
  -6  25   6     1153.18      960.88    213.52 o 
  -5  25   6     8065.50     8383.82    321.00 o 
  -4  25   6      580.87      555.57    125.85 o 
  -3  25   6    11742.96    11618.21    604.25 o 
  -2  25   6     3689.94     3172.61    212.76 o 
  -1  25   6    14956.86    15316.38    669.09 o 
   0  25   6    11426.55    10716.69    438.97 o 
   1  25   6     6236.15     5277.55    354.86 o 
   2  25   6     7342.37     6408.91    147.55 o 
   3  25   6     7248.63     6248.29    641.65 o 
   4  25   6     4523.78     4718.94    140.95 o 
   5  25   6      722.86      536.10    133.36 o 
   6  25   6     1336.78     1414.42    409.96 o 
   7  25   6     1032.56     1185.36    336.87 o 
   8  25   6       80.45      -27.72    440.66 o 
   9  25   6     2831.53     3251.51    229.73 o 
  10  25   6     1408.11      738.92    413.47 o 
 -10  26   6     3045.30     2852.06    215.49 o 
  -9  26   6      386.38      213.39    109.21 o 
  -8  26   6     7702.33     7673.01    216.01 o 
  -7  26   6      923.27      799.87    184.83 o 
  -6  26   6     8379.71     8250.74    277.24 o 
  -5  26   6      711.95      351.70    173.01 o 
  -4  26   6    13915.56    12840.32    434.70 o 
  -3  26   6      241.85      192.03    105.86 o 
  -2  26   6    16172.20    16972.22    566.07 o 
  -1  26   6     1113.05      514.74    307.03 o 
   0  26   6    14612.50    14599.56    934.83 o 
   1  26   6     2775.60     2325.91    309.77 o 
   2  26   6     8204.33     8072.68    474.97 o 
   3  26   6      243.20      197.00     93.52 o 
   4  26   6     2554.30     2434.06    319.38 o 
   5  26   6      860.97      999.72    294.57 o 
   6  26   6      852.88      790.37    287.12 o 
   7  26   6      235.31      106.91     79.10 o 
   8  26   6     3494.68     3739.13    239.30 o 
   9  26   6      940.26      114.06    111.55 o 
  -9  27   6     1102.22      781.00    188.99 o 
  -8  27   6     5149.20     5014.17    269.37 o 
  -7  27   6     1408.92     1249.29    335.83 o 
  -6  27   6     2883.05     2175.49    514.72 o 
  -5  27   6     1796.62     1445.21    279.21 o 
  -4  27   6     4133.84     3656.50    415.58 o 
  -3  27   6     1439.64     1230.56    212.00 o 
  -2  27   6      131.78       37.21     65.84 o 
  -1  27   6     1351.90     1143.19    304.44 o 
   0  27   6     1701.21       75.39     64.30 o 
   1  27   6     4670.04     5155.64    328.39 o 
   2  27   6     4532.70     4712.82    192.66 o 
   3  27   6     3272.38     2710.35    148.96 o 
   4  27   6     8142.04     8514.83    223.71 o 
   5  27   6     5203.08     5611.69    971.38 o 
   6  27   6     9829.00     9573.03    402.92 o 
   7  27   6     6865.70     7317.21    332.88 o 
   8  27   6    11793.35    11779.34    689.76 o 
   9  27   6     9650.01     9758.95    393.37 o 
  -8  28   6     2048.68     1685.36    294.73 o 
  -7  28   6      566.18      314.34     69.40 o 
  -6  28   6     2269.86     1667.74    272.66 o 
  -5  28   6      911.89      573.49    175.02 o 
  -4  28   6     4602.41     4125.66    263.77 o 
  -3  28   6     1757.87     1550.63    191.72 o 
  -2  28   6     8905.22     9245.48    371.08 o 
  -1  28   6      298.28      349.57     87.24 o 
   0  28   6     6813.26     6762.03    194.48 o 
   1  28   6     1207.44     1036.58    178.72 o 
   2  28   6     6056.00     5964.95    172.63 o 
   3  28   6     1414.06     1025.58    220.98 o 
   4  28   6     6066.64     5907.54    312.69 o 
   5  28   6     1067.39      962.38    278.48 o 
   6  28   6      691.66      269.00    200.84 o 
   7  28   6     1009.63      888.93    265.77 o 
   8  28   6       30.72       93.22     81.40 o 
  -7  29   6     2716.02     2242.83    287.27 o 
  -6  29   6     1561.51     1009.70    287.94 o 
  -5  29   6     2432.47     2212.48    298.87 o 
  -4  29   6      139.34      127.09     70.77 o 
  -3  29   6     5462.21     5272.36    253.05 o 
  -2  29   6      246.67      244.11     86.42 o 
  -1  29   6     5073.76     5225.59    251.09 o 
   0  29   6      335.44      198.00     67.54 o 
   1  29   6     9897.98    10487.87    834.60 o 
   2  29   6      384.53      122.27    183.28 o 
   3  29   6     4640.67     4653.10    148.79 o 
   4  29   6     1759.07     1979.17    365.76 o 
   5  29   6     6786.40     7274.64    328.96 o 
   6  29   6      118.31       65.17     89.68 o 
   7  29   6      917.02      956.35    227.57 o 
  -6  30   6    10873.99    10752.23    375.16 o 
  -5  30   6     3177.27     2600.89    279.96 o 
  -4  30   6     9487.86     9094.47    265.80 o 
  -3  30   6     2820.19     2688.39    168.31 o 
  -2  30   6     4547.94     4191.81    218.67 o 
  -1  30   6       82.66      124.43     96.71 o 
   0  30   6     1943.05     1626.02    211.84 o 
   1  30   6       70.77      146.64     58.65 o 
   2  30   6     2574.09     2359.12    133.63 o 
   3  30   6     1784.93     1384.97    278.66 o 
   4  30   6      559.57      373.91    118.28 o 
   5  30   6     2508.15     2385.94    620.54 o 
  -4  31   6      826.42      661.01    161.09 o 
  -3  31   6      629.29      417.54    176.97 o 
  -2  31   6     1921.23     1611.55    220.50 o 
  -1  31   6     1253.06      883.56    244.47 o 
   0  31   6      226.10      112.61     46.31 o 
   1  31   6     1820.04     1469.70    112.61 o 
   2  31   6      642.46      518.52    203.49 o 
   3  31   6     3838.33     3917.68    273.25 o 
   4  31   6      330.36      268.01     87.87 o 
  -1  32   6     3587.58     2884.61    272.40 o 
   0  32   6     3044.72     2651.99    278.86 o 
   1  32   6     1860.87     1717.67    154.85 o 
 -16   1   7     6599.21     6526.63    451.81 o 
 -15   1   7       10.60       35.41     74.18 o 
 -14   1   7     8428.33     8786.87    459.10 o 
 -13   1   7      628.00      764.64    171.05 o 
 -12   1   7     3087.03     3623.87    419.47 o 
 -11   1   7       90.90      250.93    100.23 o 
 -10   1   7     8460.87     8261.30    466.74 o 
  -9   1   7     1130.63     1391.63    254.38 o 
  -8   1   7      130.64      101.42     36.93 o 
  -7   1   7     2154.06     2437.36    230.37 o 
  -6   1   7     3181.75     3376.85    258.68 o 
  -5   1   7     4051.56     3767.96    116.84 o 
  -4   1   7      719.00      930.46     99.77 o 
  -3   1   7    12183.44    12143.11    227.33 o 
  -2   1   7      138.43      386.90     74.20 o 
  -1   1   7    20854.68    20207.33    311.25 o 
   0   1   7     4104.28     4171.92    140.21 o 
   1   1   7    33521.77    33381.13    465.48 o 
   2   1   7      287.84      344.08     54.15 o 
   3   1   7    56551.04    55395.59    617.31 o 
   4   1   7     5685.92     5698.85    197.38 o 
   5   1   7    22557.35    21133.63    318.90 o 
   6   1   7       29.34       69.04     29.33 o 
   7   1   7    23091.11    23596.30    362.32 o 
   8   1   7      123.49      214.31     52.86 o 
   9   1   7     6216.44     5951.94    223.80 o 
  10   1   7     1007.98      917.46    133.33 o 
  11   1   7     1137.24     1117.38    164.03 o 
  12   1   7      136.27      172.43     40.04 o 
  13   1   7     2018.33     1766.81    132.82 o 
  14   1   7     2255.85     2033.10    324.33 o 
  15   1   7       29.36       46.66     54.71 o 
 -16   2   7      761.16      747.61    156.58 o 
 -15   2   7     6654.14     6587.22    483.61 o 
 -14   2   7     3052.77     3377.01    401.28 o 
 -13   2   7     5524.98     5403.87    448.82 o 
 -12   2   7     7880.96     8083.78    673.73 o 
 -11   2   7     8485.88     9510.75    555.79 o 
 -10   2   7     8561.81     8382.18    436.21 o 
  -9   2   7    12253.05    12505.86    459.97 o 
  -8   2   7    16001.13    15964.32    358.34 o 
  -7   2   7     5502.90     5066.59    248.35 o 
  -6   2   7    18937.00    18841.41    348.03 o 
  -5   2   7    19463.98    20239.12    328.53 o 
  -4   2   7     1415.28     1773.62    191.62 o 
  -3   2   7     2774.54     2983.23     98.39 o 
  -2   2   7     8668.10     7848.35    303.04 o 
  -1   2   7    26070.43    27091.12    391.89 o 
   0   2   7    17841.38    17487.54    293.64 o 
   1   2   7      322.52      280.76     49.82 o 
   2   2   7      207.16      375.97    123.25 o 
   3   2   7     1842.79     2469.31     89.25 o 
   4   2   7     7075.74     8352.44    166.54 o 
   5   2   7      673.71      628.95     93.39 o 
   6   2   7      395.52      552.36     78.81 o 
   7   2   7     1003.94      891.05    108.10 o 
   8   2   7     4111.72     3787.67    115.95 o 
   9   2   7     1631.53     1620.62    146.55 o 
  10   2   7      782.00      771.07    141.00 o 
  11   2   7     8796.88     8601.62    218.36 o 
  12   2   7     7953.99     7584.23    355.23 o 
  13   2   7     2062.10     1858.31    272.06 o 
  14   2   7     6170.78     6148.66    152.76 o 
  15   2   7     5819.02     5691.58    220.85 o 
 -16   3   7     1037.05     1212.00    200.81 o 
 -15   3   7     2138.06     1915.26    221.71 o 
 -14   3   7      482.01      539.70    158.62 o 
 -13   3   7     3162.35     3141.70    416.81 o 
 -12   3   7     1339.65     1354.79    272.60 o 
 -11   3   7     7954.14     8246.94    580.03 o 
 -10   3   7      269.47      383.92     77.32 o 
  -9   3   7     3844.02     3762.17    352.35 o 
  -8   3   7     4800.08     5184.06    421.10 o 
  -7   3   7     1081.38     1047.91    129.83 o 
  -6   3   7    10795.34     9522.25    250.54 o 
  -5   3   7     3011.56     3134.00    280.29 o 
  -4   3   7    25738.99    25476.09    391.62 o 
  -3   3   7     6091.77     5936.64    162.23 o 
  -2   3   7    31164.57    29262.36    415.64 o 
  -1   3   7     4700.72     4744.36    141.95 o 
   0   3   7    19328.02    18510.51    291.89 o 
   1   3   7     8675.40     8296.43    172.52 o 
   2   3   7     6256.44     6084.03    153.92 o 
   3   3   7     6212.24     5922.50    154.72 o 
   4   3   7    10100.99     9954.01    181.30 o 
   5   3   7     4753.95     4592.56    146.14 o 
   6   3   7     4832.74     5263.14    168.30 o 
   7   3   7     2599.92     2346.48     77.84 o 
   8   3   7    14310.28    14076.04    321.16 o 
   9   3   7      700.63      670.92    105.88 o 
  10   3   7     6832.50     6424.10    236.46 o 
  11   3   7     2956.34     2697.46    166.74 o 
  12   3   7     7536.09     6986.00    394.55 o 
  13   3   7     2659.98     2246.29    238.58 o 
  14   3   7      474.88      311.21    126.10 o 
  15   3   7     4978.57     5327.15    251.13 o 
  16   3   7      615.69      461.23    185.56 o 
 -16   4   7      528.70      588.30     95.98 o 
 -15   4   7    13183.49    13129.54    497.82 o 
 -14   4   7     2149.65     2258.29    316.38 o 
 -13   4   7     4639.51     4952.19    485.38 o 
 -12   4   7      400.53      431.58    108.55 o 
 -11   4   7     6922.73     6657.07    609.79 o 
 -10   4   7      625.76      794.85    160.17 o 
  -9   4   7     4087.12     4149.01    426.77 o 
  -8   4   7       62.16       48.06     56.47 o 
  -7   4   7     2370.50     2793.32    270.07 o 
  -6   4   7    17471.47    16881.74    344.58 o 
  -5   4   7     2509.30     2043.08    213.68 o 
  -4   4   7    15389.52    16282.59    280.16 o 
  -3   4   7     7596.07     6633.78    174.14 o 
  -2   4   7    31727.56    32197.90    478.82 o 
  -1   4   7     4692.63     4400.45    151.99 o 
   0   4   7    47803.36    46464.86    450.69 o 
   1   4   7     3128.38     3058.58     94.23 o 
   2   4   7    59444.62    60552.50    655.20 o 
   3   4   7      625.91      655.25     82.78 o 
   4   4   7    49055.93    50007.81    537.08 o 
   5   4   7    18375.44    18308.84    327.52 o 
   6   4   7    29677.27    31397.80    368.23 o 
   7   4   7     1422.40     1254.86    140.59 o 
   8   4   7    30738.17    32009.26    419.26 o 
   9   4   7     6358.12     6025.71    236.29 o 
  10   4   7    12060.69    12153.90    386.98 o 
  11   4   7     1707.68     1681.03    207.80 o 
  12   4   7     1665.00     1568.07    180.00 o 
  13   4   7      109.68      150.57     49.16 o 
  14   4   7      130.42      124.66     39.62 o 
  15   4   7      676.29      519.45    171.47 o 
  16   4   7        6.06       19.01     48.05 o 
 -16   5   7      619.81      425.16    110.60 o 
 -15   5   7     4787.46     4668.42    425.40 o 
 -14   5   7     6714.18     6483.82    669.68 o 
 -13   5   7    18090.11    17595.70    436.34 o 
 -12   5   7     6404.19     6979.88    525.39 o 
 -11   5   7    26687.67    26781.03    780.02 o 
 -10   5   7    25641.90    25856.55    590.64 o 
  -9   5   7    27127.99    27748.56    801.82 o 
  -8   5   7    13943.96    13831.70    378.44 o 
  -7   5   7    44502.89    42747.95    536.78 o 
  -6   5   7    69060.23    69500.42   1444.78 o 
  -5   5   7     8690.27     8684.75    367.67 o 
  -4   5   7    31913.57    31325.20    473.07 o 
  -3   5   7     1722.32     1878.80    170.72 o 
  -2   5   7    29642.15    28661.84    550.87 o 
  -1   5   7        0.61      114.50     42.89 o 
   0   5   7    23602.49    22219.64    331.85 o 
   1   5   7     3714.41     3900.67    120.75 o 
   2   5   7      843.77     1076.81    101.82 o 
   3   5   7     5927.19     6682.04    158.51 o 
   4   5   7     3625.42     3860.07    120.30 o 
   5   5   7     3166.12     3068.54     97.28 o 
   6   5   7    18310.52    17492.82    280.11 o 
   7   5   7      199.16      260.12     68.65 o 
   8   5   7    15129.54    15758.88    297.17 o 
   9   5   7      215.46      264.57     46.98 o 
  10   5   7    23688.59    24471.72    455.01 o 
  11   5   7     4599.90     4026.11    236.45 o 
  12   5   7     9286.16     9886.88    492.05 o 
  13   5   7    22160.65    21997.84    621.37 o 
  14   5   7     6296.24     6399.61    160.36 o 
  15   5   7     7500.92     7469.61    269.68 o 
 -16   6   7      636.44      479.69    133.30 o 
 -15   6   7      644.00      861.34    154.95 o 
 -14   6   7     6698.52     6880.31    297.91 o 
 -13   6   7      857.06      688.03    127.92 o 
 -12   6   7     7823.26     7931.26    580.83 o 
 -11   6   7     3336.60     3120.81    384.47 o 
 -10   6   7    21449.63    22156.35    505.93 o 
  -9   6   7     1438.92     1739.56    251.29 o 
  -8   6   7    17060.92    16172.26    398.44 o 
  -7   6   7    16869.09    16884.76    336.76 o 
  -6   6   7     1409.27     1372.73    157.73 o 
  -5   6   7    16783.48    18439.18    348.80 o 
  -4   6   7     3600.87     3721.47    149.87 o 
  -3   6   7    39062.61    37709.37    431.03 o 
  -2   6   7     5533.43     5442.18    152.61 o 
  -1   6   7    17324.37    18368.05    302.65 o 
   0   6   7    17006.22    17448.63    307.14 o 
   1   6   7    20970.99    21454.63    525.66 o 
   2   6   7    28478.79    27274.43    409.08 o 
   3   6   7     1377.00     1769.11    217.65 o 
   4   6   7    29891.10    28752.49    474.70 o 
   5   6   7     8854.47     9379.32    206.16 o 
   6   6   7    10438.94     9958.82    214.39 o 
   7   6   7    11643.90    11195.24    228.24 o 
   8   6   7    11613.85    11353.07    276.38 o 
   9   6   7    12946.00    13136.74    276.61 o 
  10   6   7      273.58      256.55     78.76 o 
  11   6   7     9615.30     9206.83    265.83 o 
  12   6   7     8224.61     8472.52    507.56 o 
  13   6   7     4984.54     4718.49    227.06 o 
  14   6   7    10315.48    10739.60    455.34 o 
  15   6   7      894.67      728.36    197.88 o 
 -16   7   7    16680.19    17428.02   1069.23 o 
 -15   7   7     3557.76     3554.50    335.11 o 
 -14   7   7     5555.30     5807.20    292.23 o 
 -13   7   7     6898.53     7742.57    305.84 o 
 -12   7   7     6932.49     6908.52    539.80 o 
 -11   7   7     2489.48     2592.72    432.31 o 
 -10   7   7     3665.93     4395.87    648.53 o 
  -9   7   7     8778.44     8434.84    356.36 o 
  -8   7   7      324.51      321.47     75.37 o 
  -7   7   7     1923.80     1939.22    292.51 o 
  -6   7   7     6044.62     5643.15    217.77 o 
  -5   7   7    13278.71    13369.41    305.52 o 
  -4   7   7     6345.36     6512.71    225.09 o 
  -3   7   7    41825.18    43375.97    554.52 o 
  -2   7   7    11536.88    11204.84    212.20 o 
  -1   7   7    34928.78    33780.58    669.60 o 
   0   7   7    21449.42    23999.55    423.49 o 
   1   7   7    65376.66    63961.25    666.47 o 
   2   7   7     2113.60     1556.73    143.80 o 
   3   7   7   101569.57   104824.75   1477.85 o 
   4   7   7     1280.74     1405.85    129.62 o 
   5   7   7    40251.39    40059.46    658.35 o 
   6   7   7     4352.95     4115.14    138.80 o 
   7   7   7    53152.53    55133.71    585.61 o 
   8   7   7      407.46      433.79     71.95 o 
   9   7   7    26491.50    26214.14    593.02 o 
  10   7   7     8339.07     7936.49    232.03 o 
  11   7   7     8072.72     8441.21    330.53 o 
  12   7   7      707.42      611.14    159.18 o 
  13   7   7      178.27      247.88     82.13 o 
  14   7   7      155.95       81.34     99.30 o 
  15   7   7       57.31       10.71     64.16 o 
 -15   8   7      530.53      553.66    132.75 o 
 -14   8   7    11218.52    11425.32    677.32 o 
 -13   8   7     2189.83     2296.85    345.97 o 
 -12   8   7    25749.31    26911.69    733.03 o 
 -11   8   7     6814.14     5858.59    498.04 o 
 -10   8   7    30811.83    32712.15    753.19 o 
  -9   8   7    19114.65    18746.58    451.47 o 
  -8   8   7    28497.42    30590.27    615.84 o 
  -7   8   7    45807.56    44699.26    602.96 o 
  -6   8   7    28551.04    27719.77    379.55 o 
  -5   8   7    80223.00    81446.95   1494.42 o 
  -4   8   7       55.42      129.80     78.81 o 
  -3   8   7    78323.44    78637.01    820.61 o 
  -2   8   7     3970.80     3483.19    159.64 o 
  -1   8   7    61448.56    60280.39    730.62 o 
   0   8   7      547.16      693.76    112.97 o 
   1   8   7    19205.02    17605.82    381.06 o 
   2   8   7     5408.69     4213.74    118.21 o 
   3   8   7     4242.58     3991.33    136.59 o 
   4   8   7     1049.69      982.33    109.66 o 
   5   8   7    12142.64    13092.62    273.90 o 
   6   8   7     1530.70     1337.29     90.64 o 
   7   8   7    44808.78    45845.52    512.97 o 
   8   8   7     1040.86     1042.98    140.75 o 
   9   8   7    30471.14    30326.49    803.19 o 
  10   8   7     4784.54     4170.19    438.57 o 
  11   8   7    38827.13    41027.31   1009.24 o 
  12   8   7    20102.74    20408.65    567.19 o 
  13   8   7    11108.93    11627.00    391.35 o 
  14   8   7    16675.88    16194.85    596.84 o 
  15   8   7     5887.44     6062.41    261.77 o 
 -15   9   7     4121.34     4354.28    583.72 o 
 -14   9   7      353.50      544.14    160.24 o 
 -13   9   7     8009.50     8879.88    448.89 o 
 -12   9   7     4770.72     5083.60    547.20 o 
 -11   9   7    12265.69    13138.57    724.56 o 
 -10   9   7      673.26      852.51    225.76 o 
  -9   9   7    14649.11    14121.17    541.07 o 
  -8   9   7    14143.73    13500.41    335.74 o 
  -7   9   7     2552.75     2711.99    274.96 o 
  -6   9   7    28145.16    27353.84    466.70 o 
  -5   9   7      834.83      874.97    141.63 o 
  -4   9   7    44430.62    42704.63    536.46 o 
  -3   9   7     6200.27     6517.26    206.12 o 
  -2   9   7    41554.51    40589.71    458.78 o 
  -1   9   7     7122.60     7401.77    202.13 o 
   0   9   7    22706.70    22182.99    353.17 o 
   1   9   7    16215.01    15952.42    328.12 o 
   2   9   7     5585.90     5042.87    160.45 o 
   3   9   7    20904.79    21746.27    376.89 o 
   4   9   7    12216.41    11682.34    250.28 o 
   5   9   7    15562.87    14959.06    280.07 o 
   6   9   7    14889.72    14273.59    237.93 o 
   7   9   7    14463.86    14729.67    279.80 o 
   8   9   7     9913.94     9647.66    285.60 o 
   9   9   7     5235.91     5017.26    214.68 o 
  10   9   7    19135.51    19139.80    524.67 o 
  11   9   7      661.42      646.34    154.29 o 
  12   9   7    10154.81    10828.67    338.23 o 
  13   9   7     3143.23     2660.05    809.78 o 
  14   9   7     4120.52     4163.46    232.20 o 
  15   9   7     5025.41     5119.99    245.50 o 
 -15  10   7     9663.38    10823.35    597.13 o 
 -14  10   7     5289.67     5805.93    499.00 o 
 -13  10   7     5512.45     6394.71    276.51 o 
 -12  10   7     6239.59     6480.19    322.40 o 
 -11  10   7     3509.51     3248.37    511.22 o 
 -10  10   7     4779.36     5305.01    474.86 o 
  -9  10   7     1187.40     1202.93    159.26 o 
  -8  10   7     7666.71     7508.44    404.85 o 
  -7  10   7      129.58      197.29     67.41 o 
  -6  10   7     3650.44     3269.56    223.23 o 
  -5  10   7     2988.93     2853.06    271.35 o 
  -4  10   7    12947.20    12691.83    319.17 o 
  -3  10   7     1571.52     1978.89    205.55 o 
  -2  10   7    50320.52    50252.91    592.11 o 
  -1  10   7    12517.38    11338.97    323.96 o 
   0  10   7    63997.56    66545.61    752.68 o 
   1  10   7     3673.19     3681.69    161.75 o 
   2  10   7   138632.11   142392.33   1184.42 o 
   3  10   7      149.50      149.47    100.82 o 
   4  10   7   112064.97   116029.87    574.58 o 
   5  10   7     5590.14     5274.71    147.56 o 
   6  10   7    69458.62    69656.98   1533.63 o 
   7  10   7      673.71      631.97    100.95 o 
   8  10   7    51016.46    52676.73    786.15 o 
   9  10   7     5786.44     5464.34    193.90 o 
  10  10   7    13849.43    13885.96    368.77 o 
  11  10   7     3490.14     3788.11    183.48 o 
  12  10   7      650.53      762.77    105.91 o 
  13  10   7      750.03      789.17    400.66 o 
  14  10   7     1190.21      778.28    270.58 o 
 -15  11   7     9210.98     8646.66    348.40 o 
 -14  11   7     1445.16     1568.56    224.33 o 
 -13  11   7    13387.62    13103.90    439.70 o 
 -12  11   7     8466.20     7607.42    535.78 o 
 -11  11   7    35618.62    36916.79   1061.22 o 
 -10  11   7    23023.74    22579.80    454.20 o 
  -9  11   7    26881.10    28432.07   1191.42 o 
  -8  11   7    32612.52    33113.88   1145.20 o 
  -7  11   7    53247.94    52157.11    740.58 o 
  -6  11   7    63338.44    62460.23    819.82 o 
  -5  11   7    12112.10    12111.25    262.60 o 
  -4  11   7    69755.26    67419.55    887.23 o 
  -3  11   7     5082.28     5434.01    234.78 o 
  -2  11   7    52862.10    52440.03    593.66 o 
  -1  11   7      177.96      435.19     91.69 o 
   0  11   7    32560.15    32619.08    401.55 o 
   1  11   7     7872.56     8342.22    201.40 o 
   2  11   7     1986.14     2257.94    136.87 o 
   3  11   7     3403.15     3217.09    112.03 o 
   4  11   7      121.26      178.38     40.80 o 
   5  11   7    12241.84    11703.73    231.89 o 
   6  11   7     6503.27     6863.10    197.01 o 
   7  11   7      952.40     1260.53    118.81 o 
   8  11   7    33352.07    32706.46    514.99 o 
   9  11   7      664.76      490.84    135.24 o 
  10  11   7    20490.91    21168.43    554.01 o 
  11  11   7    15176.85    14528.60    618.31 o 
  12  11   7    24353.00    25716.58   1100.44 o 
  13  11   7    16140.81    16089.89    699.60 o 
  14  11   7     8120.92     8390.83    322.02 o 
  15  11   7    12950.32    13531.40    756.83 o 
 -15  12   7     3379.63     3806.17    377.06 o 
 -14  12   7    10918.20    11797.55    597.71 o 
 -13  12   7       63.31      196.14     77.29 o 
 -12  12   7     8350.71     8689.55   1018.43 o 
 -11  12   7       52.70      166.69    118.18 o 
 -10  12   7    14876.35    14705.48    604.66 o 
  -9  12   7     5798.75     6200.08    376.48 o 
  -8  12   7    13692.27    11922.83    916.13 o 
  -7  12   7    11476.21    12028.75    451.40 o 
  -6  12   7     1848.84     1665.53    255.57 o 
  -5  12   7    46292.51    46686.66    633.33 o 
  -4  12   7     3623.59     3179.12    234.92 o 
  -3  12   7    27524.83    27946.27    441.14 o 
  -2  12   7     2742.00     3492.33    135.83 o 
  -1  12   7    27885.04    28341.26    273.95 o 
   0  12   7     4225.03     4439.93    171.10 o 
   1  12   7    14474.02    14165.70    310.21 o 
   2  12   7    16451.99    18295.04    512.35 o 
   3  12   7      375.84      433.70     66.39 o 
   4  12   7    19528.11    18644.49    389.80 o 
   5  12   7     5572.69     5663.32    209.53 o 
   6  12   7    12899.57    13073.87    331.62 o 
   7  12   7     8364.31     8871.31    282.36 o 
   8  12   7    12307.79    12427.22    326.49 o 
   9  12   7    18527.77    18255.72    469.71 o 
  10  12   7     1384.81     1365.46    199.94 o 
  11  12   7    12073.66    11337.07    469.48 o 
  12  12   7      261.22      405.16    154.32 o 
  13  12   7     7189.79     6713.71    485.49 o 
  14  12   7     2006.37     1566.35    428.68 o 
 -14  13   7    17300.33    19439.76   1202.43 o 
 -13  13   7     7000.19     7179.63    611.06 o 
 -12  13   7    15278.57    16239.29    694.86 o 
 -11  13   7     4354.98     4026.22    316.06 o 
 -10  13   7     5972.07     6658.14    900.12 o 
  -9  13   7     5019.54     5448.59    738.01 o 
  -8  13   7       88.33      195.61    125.20 o 
  -7  13   7       12.29      111.97     75.60 o 
  -6  13   7     5689.36     5706.13    352.03 o 
  -5  13   7     2829.81     3096.70    222.97 o 
  -4  13   7    17857.18    17112.33    335.55 o 
  -3  13   7    19298.51    20256.73    338.56 o 
  -2  13   7    24849.21    24726.47    531.45 o 
  -1  13   7    37800.27    38445.85    470.95 o 
   0  13   7    22661.16    22903.64    371.28 o 
   1  13   7    62273.82    63426.32   1100.33 o 
   2  13   7     7768.88     7091.14    170.03 o 
   3  13   7    80086.04    82897.14   1090.88 o 
   4  13   7      819.70      887.89    127.49 o 
   5  13   7    60398.88    60627.02    740.18 o 
   6  13   7     3239.61     3614.66    132.90 o 
   7  13   7    44745.95    45619.95    692.88 o 
   8  13   7    11819.62    11863.95    285.33 o 
   9  13   7    23397.94    24700.79    650.43 o 
  10  13   7     7114.88     6806.75    349.50 o 
  11  13   7     5574.68     5869.76    426.26 o 
  12  13   7     3498.66     3593.99    229.71 o 
  13  13   7       35.67      125.28    135.91 o 
  14  13   7       51.91       55.37     83.67 o 
 -14  14   7     3759.58     3870.07    497.71 o 
 -13  14   7     1530.80     1455.30    262.56 o 
 -12  14   7    18754.82    20093.89    720.25 o 
 -11  14   7     9195.97     8301.51    695.88 o 
 -10  14   7    20091.37    21007.87    586.88 o 
  -9  14   7    16098.24    16112.70    569.64 o 
  -8  14   7    19353.40    19609.32    631.07 o 
  -7  14   7    31447.49    31794.61    671.00 o 
  -6  14   7    31601.83    30421.27    479.77 o 
  -5  14   7    45969.64    47107.28   1170.50 o 
  -4  14   7     5035.21     4995.23    180.98 o 
  -3  14   7    49364.98    49860.92    608.31 o 
  -2  14   7     4024.66     4610.18    136.86 o 
  -1  14   7    42462.62    41025.58    522.30 o 
   0  14   7     5119.80     5210.95    165.19 o 
   1  14   7    19859.33    20688.93    368.28 o 
   2  14   7     3366.03     3186.11    139.98 o 
   3  14   7     5903.76     5321.67    367.69 o 
   4  14   7     6435.30     6654.40    191.93 o 
   5  14   7      116.26      162.25     60.90 o 
   6  14   7     5514.23     5291.93    236.30 o 
   7  14   7    11209.90    11212.72    350.32 o 
   8  14   7      167.02      169.44     45.44 o 
   9  14   7    16578.62    15458.25    511.77 o 
  10  14   7     2324.60     2185.71    129.93 o 
  11  14   7    25449.70    27048.36   1090.81 o 
  12  14   7     7256.92     7371.28    326.02 o 
  13  14   7    17801.42    18683.85    806.86 o 
  14  14   7     7761.66     7138.16    314.59 o 
 -14  15   7     1264.18     1253.33    252.18 o 
 -13  15   7    10175.69    10254.90    319.46 o 
 -12  15   7        2.57       95.46     55.31 o 
 -11  15   7     8807.78     8721.35    720.27 o 
 -10  15   7     2299.74     2653.71    435.64 o 
  -9  15   7    25372.16    25801.31    774.60 o 
  -8  15   7     9923.33     9741.07    637.13 o 
  -7  15   7    15863.56    16407.95    569.21 o 
  -6  15   7    13959.67    14268.62    431.89 o 
  -5  15   7    16424.09    16733.05    692.89 o 
  -4  15   7    19924.75    20782.44    453.11 o 
  -3  15   7     1419.48     1279.54    148.82 o 
  -2  15   7    19840.69    19368.22    369.49 o 
  -1  15   7     5784.76     5761.83    244.89 o 
   0  15   7     3197.89     3124.17    210.54 o 
   1  15   7    16334.20    15201.73    365.17 o 
   2  15   7     9616.80     9278.36    329.28 o 
   3  15   7    37304.65    37332.72    854.24 o 
   4  15   7      240.07      323.47     69.13 o 
   5  15   7    14393.01    15016.40    329.26 o 
   6  15   7     1502.01     1381.82    140.07 o 
   7  15   7    16534.34    16678.82    376.76 o 
   8  15   7     4013.57     4166.83    182.56 o 
   9  15   7      135.13      149.09     46.34 o 
  10  15   7    13553.60    14185.65    860.54 o 
  11  15   7       60.17       32.23     56.35 o 
  12  15   7     6922.49     7237.60    340.80 o 
  13  15   7     1172.72     1129.86    260.96 o 
  14  15   7     9381.26     8753.07    513.19 o 
 -14  16   7     1215.52      892.37    226.95 o 
 -13  16   7    15441.60    16463.06    520.39 o 
 -12  16   7     5437.94     5413.52    368.38 o 
 -11  16   7     5231.52     6185.08    378.22 o 
 -10  16   7     3825.02     3981.71    361.38 o 
  -9  16   7      540.31      633.46    125.96 o 
  -8  16   7     4089.89     4407.15    365.51 o 
  -7  16   7     3219.59     2891.16    430.33 o 
  -6  16   7     2786.76     2945.32    468.32 o 
  -5  16   7     3483.53     3452.77    280.63 o 
  -4  16   7     4520.08     4763.10    333.55 o 
  -3  16   7    27190.89    26660.21    934.65 o 
  -2  16   7    16493.54    16630.05    383.82 o 
  -1  16   7    13924.44    13272.53    622.60 o 
   0  16   7    61767.73    63482.54    797.90 o 
   1  16   7     7577.51     7138.14    248.67 o 
   2  16   7    72495.81    73472.48   1129.81 o 
   3  16   7      413.35      501.29     83.34 o 
   4  16   7   111072.92   111671.60   2562.99 o 
   5  16   7      223.56      277.04     66.02 o 
   6  16   7    62272.81    64479.84    988.17 o 
   7  16   7     7836.67     7686.84    212.96 o 
   8  16   7    28344.10    28898.37    724.36 o 
   9  16   7     8858.98     8537.46    506.95 o 
  10  16   7    13187.47    14126.46    680.58 o 
  11  16   7     3389.85     3761.59    244.99 o 
  12  16   7     1507.68     1371.68    450.83 o 
  13  16   7     1385.73     1063.65    575.58 o 
 -13  17   7     7444.42     6819.21    673.31 o 
 -12  17   7      188.47      205.05     66.04 o 
 -11  17   7    15807.51    16083.07   1091.50 o 
 -10  17   7     9640.54     9731.86    708.02 o 
  -9  17   7    11345.27    11426.36    691.27 o 
  -8  17   7     7854.77     8666.78    467.19 o 
  -7  17   7    19684.10    19393.58    672.23 o 
  -6  17   7    24382.85    24082.02    593.23 o 
  -5  17   7    16996.02    16731.77    495.17 o 
  -4  17   7    44494.47    45825.79    913.12 o 
  -3  17   7     9961.93    10201.52    522.59 o 
  -2  17   7    30748.51    30152.62    473.43 o 
  -1  17   7     2792.13     2624.54    386.11 o 
   0  17   7    29793.18    28814.09    465.74 o 
   1  17   7      290.24      384.09     57.51 o 
   2  17   7     5372.88     5138.69    366.31 o 
   3  17   7      169.12      215.08     53.07 o 
   4  17   7     5862.66     5805.57    265.50 o 
   5  17   7     2474.97     2532.67    155.07 o 
   6  17   7     2858.27     2761.69    119.29 o 
   7  17   7      567.25      567.67     69.83 o 
   8  17   7    11981.67    13205.35    542.52 o 
   9  17   7      180.77      111.38    102.56 o 
  10  17   7    14486.09    13776.62    665.31 o 
  11  17   7      425.39      432.18    141.57 o 
  12  17   7    16110.14    16315.00    658.58 o 
  13  17   7     1518.70     1574.54    464.19 o 
 -13  18   7     3346.36     3413.90    520.54 o 
 -12  18   7     3931.75     3485.72    198.69 o 
 -11  18   7      426.41      337.65    145.00 o 
 -10  18   7     9957.66     9827.55    477.85 o 
  -9  18   7     1420.08     1410.25    225.85 o 
  -8  18   7     7613.03     7882.86    503.34 o 
  -7  18   7    12162.23    13621.12    552.53 o 
  -6  18   7     6301.17     6288.14    290.25 o 
  -5  18   7    19433.99    19832.16    589.52 o 
  -4  18   7    16867.63    16727.68    548.97 o 
  -3  18   7    37357.82    38207.81   1509.99 o 
  -2  18   7     3070.16     3043.63    265.78 o 
  -1  18   7    19788.13    19715.92    446.68 o 
   0  18   7     5079.42     5145.61    269.23 o 
   1  18   7    18392.30    17915.30    424.94 o 
   2  18   7    13705.66    13400.55    322.57 o 
   3  18   7     9479.15     9981.10    325.91 o 
   4  18   7    13591.80    13044.57    343.13 o 
   5  18   7      697.82      513.09    110.85 o 
   6  18   7     9678.91    10031.59    271.86 o 
   7  18   7     3236.74     3124.28    186.15 o 
   8  18   7     1532.42     1175.50    296.36 o 
   9  18   7    14226.96    16122.83    820.22 o 
  10  18   7      168.04      171.68    145.44 o 
  11  18   7     7762.13     8114.13    331.69 o 
  12  18   7       19.56       44.19     78.47 o 
  13  18   7     7630.51     7066.26    418.21 o 
 -12  19   7     8045.99     8528.63    288.97 o 
 -11  19   7     3804.96     3126.20    608.95 o 
 -10  19   7     1954.88     2055.11    501.79 o 
  -9  19   7      328.89      392.36    101.59 o 
  -8  19   7       40.04      196.26     91.40 o 
  -7  19   7     3035.22     3161.03    503.76 o 
  -6  19   7      131.36      351.20    116.35 o 
  -5  19   7       54.02      182.08     91.32 o 
  -4  19   7     2070.02     2301.53    237.64 o 
  -3  19   7     2482.75     2289.70    339.90 o 
  -2  19   7     1831.45     1829.52    306.47 o 
  -1  19   7    26674.63    26635.81    710.54 o 
   0  19   7     1833.69     1743.92    282.10 o 
   1  19   7    50601.80    49513.47   1072.83 o 
   2  19   7     1737.58     1877.98     97.38 o 
   3  19   7    51968.39    50471.88    763.86 o 
   4  19   7     1864.79     1488.00    245.84 o 
   5  19   7    53497.00    50255.68   1698.96 o 
   6  19   7      126.18      181.05     66.72 o 
   7  19   7    20720.71    20771.15    914.78 o 
   8  19   7     1320.09     1318.83    499.54 o 
   9  19   7    11243.34    11082.44    566.37 o 
  10  19   7      159.68       94.78    107.45 o 
  11  19   7     3728.28     3576.59    287.58 o 
 -12  20   7     7113.83     6571.80    397.73 o 
 -11  20   7     3487.41     3413.51    193.08 o 
 -10  20   7    10841.17    11311.28    281.32 o 
  -9  20   7     8313.50     8453.41    379.19 o 
  -8  20   7    14142.48    13867.32    473.39 o 
  -7  20   7     6780.91     7552.64    497.73 o 
  -6  20   7    26425.78    27216.93    738.42 o 
  -5  20   7    14975.89    15287.18    543.16 o 
  -4  20   7    21068.46    22109.68    957.47 o 
  -3  20   7     9831.65     9558.30    418.99 o 
  -2  20   7     8152.50     8124.26    350.46 o 
  -1  20   7     9516.00     8763.44    280.37 o 
   0  20   7     1477.47     1006.26    199.33 o 
   1  20   7     2521.32     2604.24    248.13 o 
   2  20   7       27.02      135.13     42.24 o 
   3  20   7     4709.37     4453.02    178.68 o 
   4  20   7       28.98      114.50     50.92 o 
   5  20   7       13.11       98.13     41.24 o 
   6  20   7      714.89      868.34    178.01 o 
   7  20   7     2400.49     2383.88    165.18 o 
   8  20   7      775.68      659.02    187.51 o 
   9  20   7     4358.00     3789.68    288.75 o 
  10  20   7     1309.54     1404.24    351.44 o 
  11  20   7     7018.75     7708.00    371.90 o 
  12  20   7     1634.45     1144.93    347.73 o 
 -12  21   7      566.54      427.20    162.82 o 
 -11  21   7      593.37      425.14    187.73 o 
 -10  21   7      292.65      255.14    119.24 o 
  -9  21   7     1131.02      942.05    214.46 o 
  -8  21   7     3828.64     4181.20    366.99 o 
  -7  21   7     1175.54     1298.48    283.33 o 
  -6  21   7     1492.14     1587.13    284.52 o 
  -5  21   7     3267.43     3768.10    292.22 o 
  -4  21   7    10204.37    10085.15    491.57 o 
  -3  21   7      515.08      534.48    128.02 o 
  -2  21   7    14484.70    15126.48    543.51 o 
  -1  21   7     1395.77     1423.55    272.93 o 
   0  21   7     1990.89     1661.88    323.39 o 
   1  21   7     2141.10     2343.92    305.23 o 
   2  21   7     5692.14     5292.56    403.12 o 
   3  21   7     3543.40     3281.92    158.03 o 
   4  21   7     1345.84     1272.78    215.62 o 
   5  21   7     3797.17     3877.77    261.27 o 
   6  21   7      254.55      249.80    120.61 o 
   7  21   7     1494.85     1554.91    465.21 o 
   8  21   7     4296.85     4045.35    260.22 o 
   9  21   7       59.08       32.48     56.23 o 
  10  21   7     2765.87     2918.64    820.82 o 
  11  21   7        5.25       72.54     92.46 o 
 -11  22   7     9513.07     9445.52    471.19 o 
 -10  22   7      762.23      663.16    233.78 o 
  -9  22   7     3337.82     2919.02    248.39 o 
  -8  22   7     2599.52     2764.24    438.22 o 
  -7  22   7     3981.60     3773.62    267.11 o 
  -6  22   7     1079.85      939.83    183.21 o 
  -5  22   7     1042.68     1079.10    248.57 o 
  -4  22   7     5806.55     5695.39    333.64 o 
  -3  22   7      250.37      138.49     85.18 o 
  -2  22   7     6273.61     6114.11    443.36 o 
  -1  22   7      461.34      495.44    113.03 o 
   0  22   7    11350.79    10883.04    706.50 o 
   1  22   7       33.84       34.46     29.96 o 
   2  22   7    11960.92    11642.68    383.25 o 
   3  22   7     1221.02     1062.49    204.74 o 
   4  22   7    17007.49    18331.99    724.88 o 
   5  22   7     2396.82     2453.46    165.07 o 
   6  22   7    11606.17    11695.42    369.90 o 
   7  22   7        3.45      147.17     78.84 o 
   8  22   7     7298.52     7924.51    378.64 o 
   9  22   7      639.83      462.82    205.31 o 
  10  22   7     7925.87     9048.77    363.93 o 
  11  22   7       37.79      155.17    124.57 o 
 -10  23   7     6408.01     5957.88    213.13 o 
  -9  23   7     7451.31     7365.89    765.24 o 
  -8  23   7     2003.02     1445.65    279.47 o 
  -7  23   7     6653.45     6446.02    213.02 o 
  -6  23   7     8009.16     8408.79    325.06 o 
  -5  23   7    19835.10    19555.57    797.78 o 
  -4  23   7     5232.12     5255.03    222.78 o 
  -3  23   7    11386.06    10498.00    480.26 o 
  -2  23   7     4668.72     4395.74    218.50 o 
  -1  23   7     7790.82     7286.41    394.95 o 
   0  23   7     2494.48     2494.81    345.51 o 
   1  23   7     6720.52     6055.12    453.24 o 
   2  23   7      958.12      916.88    207.57 o 
   3  23   7     6884.49     6024.15    227.13 o 
   4  23   7     1124.34      211.47    443.84 o 
   5  23   7     3936.47     3430.08    430.42 o 
   6  23   7      548.04       82.73     93.49 o 
   7  23   7     2561.36     2549.70    713.81 o 
   8  23   7      501.12      635.15    207.44 o 
   9  23   7     7353.15     8215.79    354.95 o 
  10  23   7     1580.00     1380.25    353.14 o 
 -10  24   7       51.53       77.82     58.79 o 
  -9  24   7      110.67       93.65     42.48 o 
  -8  24   7      127.21      117.86     62.49 o 
  -7  24   7       61.96       72.35     82.29 o 
  -6  24   7      726.62      794.54    147.35 o 
  -5  24   7     1243.84      914.96    272.00 o 
  -4  24   7     4100.35     3609.19    765.70 o 
  -3  24   7       34.57      124.25     68.25 o 
  -2  24   7      537.21      639.06    158.56 o 
  -1  24   7     1369.81      394.45    146.41 o 
   0  24   7      153.49      156.07     74.74 o 
   1  24   7        5.66       52.02     36.65 o 
   2  24   7      972.94      810.05    167.45 o 
   3  24   7      258.88      220.50     93.85 o 
   4  24   7      124.16       82.20     45.38 o 
   5  24   7     2448.94     2042.05    237.90 o 
   6  24   7      203.96      146.25    122.11 o 
   7  24   7     1165.08     1172.93    381.00 o 
   8  24   7       59.35       60.76     70.61 o 
   9  24   7      296.80      146.53    117.60 o 
  10  24   7      347.32       63.66     98.80 o 
  -9  25   7     4434.49     4173.53    164.62 o 
  -8  25   7    10557.79    10721.63    413.47 o 
  -7  25   7     5774.28     6169.86    206.00 o 
  -6  25   7     8531.18     8192.01    253.56 o 
  -5  25   7     5116.30     4638.67    501.64 o 
  -4  25   7    11112.21    10690.83    316.20 o 
  -3  25   7     3090.05     3263.29    297.72 o 
  -2  25   7     5764.60     5091.00    230.03 o 
  -1  25   7     3022.24     2775.02    343.02 o 
   0  25   7     1320.07     1033.85    219.34 o 
   1  25   7     3962.81     3768.68    188.24 o 
   2  25   7      287.48      238.41     91.31 o 
   3  25   7     3202.48     2970.85    144.66 o 
   4  25   7     1234.15     1027.39     80.13 o 
   5  25   7     4335.95     4298.46    674.55 o 
   6  25   7     1908.75     2113.60    528.60 o 
   7  25   7     2423.31     2168.49    761.84 o 
   8  25   7     4485.45     4835.37    279.19 o 
   9  25   7     4981.12     4635.10    272.15 o 
  -8  26   7      281.01      241.55     71.22 o 
  -7  26   7      152.93       44.64     46.82 o 
  -6  26   7     1106.30      919.11    230.56 o 
  -5  26   7      988.26      624.02    185.16 o 
  -4  26   7     5457.88     5130.14    281.91 o 
  -3  26   7      534.81      425.80     84.26 o 
  -2  26   7     9523.21     8972.26    356.91 o 
  -1  26   7      652.96      726.51    137.76 o 
   0  26   7    15097.69    15842.89    482.53 o 
   1  26   7      255.88      229.58     46.61 o 
   2  26   7    17233.07    17236.45    724.07 o 
   3  26   7      429.56      272.78    101.70 o 
   4  26   7    20721.69    22691.90    843.46 o 
   5  26   7       17.15      -46.12    116.07 o 
   6  26   7    11209.10    11126.95    437.27 o 
   7  26   7       21.05      -13.26     90.82 o 
   8  26   7     7455.22     6519.79    326.53 o 
  -7  27   7      414.28      311.55     78.49 o 
  -6  27   7     4673.79     4028.32    420.87 o 
  -5  27   7       10.00       96.51     42.32 o 
  -4  27   7     3062.97     2665.01    214.85 o 
  -3  27   7     1472.68     1057.47    148.31 o 
  -2  27   7     1287.98     1063.40    240.31 o 
  -1  27   7     3461.46     3396.16    185.75 o 
   0  27   7     1222.00      870.70    195.90 o 
   1  27   7    10413.36    10216.10    271.52 o 
   2  27   7       32.97      -24.51     47.76 o 
   3  27   7     5558.43     5399.65    244.84 o 
   4  27   7       87.93       47.95     94.91 o 
   5  27   7     5096.53     5076.49    928.47 o 
   6  27   7     1990.99     1515.13    335.96 o 
   7  27   7     1695.06     1536.64    581.99 o 
  -6  28   7     3087.69     3106.56    466.92 o 
  -5  28   7    12338.05    11843.08    479.31 o 
  -4  28   7     1736.25     1192.27    334.46 o 
  -3  28   7    16730.35    16323.28    452.10 o 
  -2  28   7      299.34      311.63     98.09 o 
  -1  28   7     3278.75     2679.73    314.68 o 
   0  28   7       96.11       86.51     39.22 o 
   1  28   7     1953.78     1298.51    356.68 o 
   2  28   7      898.47      705.13    169.62 o 
   3  28   7      515.53      351.08    122.46 o 
   4  28   7       67.25       53.50     41.31 o 
   5  28   7     2028.41     1481.79    296.14 o 
   6  28   7     1883.14     1379.22    627.22 o 
  -5  29   7     3647.09     2613.47    474.11 o 
  -4  29   7     1011.68      674.27    199.91 o 
  -3  29   7     8710.44     8043.39    861.34 o 
  -2  29   7     1776.16     1353.54    333.09 o 
  -1  29   7    13775.93    13399.55    329.18 o 
   0  29   7       54.56      261.69    109.14 o 
   1  29   7    17001.35    17101.49    653.07 o 
   2  29   7      195.23      114.50     52.16 o 
   3  29   7    16345.37    16848.68    922.38 o 
   4  29   7      638.20      379.15    235.81 o 
   5  29   7    12080.83    12118.02    709.61 o 
  -3  30   7     1620.38     1138.40    213.28 o 
  -2  30   7     4349.53     4158.07    228.29 o 
  -1  30   7     1325.38      785.44    288.55 o 
   0  30   7    11735.11    11867.67    486.80 o 
   1  30   7       25.49       53.42     45.98 o 
   2  30   7    11903.55    12993.11    747.08 o 
   3  30   7       11.68      -53.33     86.51 o 
 -15   0   8    22517.99    24113.02   1494.38 o 
 -14   0   8     2126.67     2413.58    394.47 o 
 -13   0   8    28830.60    31406.02   1111.08 o 
 -12   0   8     1471.48     1704.37    526.04 o 
 -11   0   8    33822.56    36764.82   1403.24 o 
 -10   0   8    11595.85    12306.41   1452.72 o 
  -9   0   8    60019.99    61936.04   1682.99 o 
  -8   0   8    23452.09    22222.13    850.26 o 
  -7   0   8     8651.15     8507.44    623.20 o 
  -6   0   8    16911.64    16341.89    588.30 o 
  -5   0   8    12008.81    12372.22    398.55 o 
  -4   0   8    13693.56    12968.13    442.02 o 
  -3   0   8     1263.39     1706.60    268.93 o 
  -2   0   8    13213.45    13453.62    497.37 o 
  -1   0   8     1052.48     1720.06    239.11 o 
   0   0   8      163.10      471.42     85.80 o 
   1   0   8    23156.11    23603.48    575.75 o 
   2   0   8    10033.69    10344.97    344.42 o 
   3   0   8     6276.57     5670.09    272.95 o 
   4   0   8    68989.15    68599.59   1440.78 o 
   5   0   8     5056.75     5893.28    345.90 o 
   6   0   8    42892.91    42423.22    685.10 o 
   7   0   8    10578.24    10915.39    625.96 o 
   8   0   8    89089.50    92422.59   1057.69 o 
   9   0   8     2410.50     2448.51    691.19 o 
  10   0   8    54468.08    56564.98   1504.03 o 
  11   0   8      472.84      364.02    128.82 o 
  12   0   8    19768.50    20016.15    804.69 o 
  13   0   8     7659.89     7468.42    248.48 o 
  14   0   8    13789.80    15051.31    532.43 o 
 -15   1   8     1678.03     1935.89    254.89 o 
 -14   1   8     1386.96     1516.53    363.21 o 
 -13   1   8     1764.97     1689.07    288.50 o 
 -12   1   8     7678.15     8687.04    857.74 o 
 -11   1   8     4719.40     4553.38    462.65 o 
 -10   1   8     2896.29     4022.08    429.04 o 
  -9   1   8    24592.12    23626.96    542.04 o 
  -8   1   8     3194.92     3160.91    395.40 o 
  -7   1   8    54057.04    55088.07    898.60 o 
  -6   1   8    10916.41    11879.33    424.91 o 
  -5   1   8    56315.17    53264.21    674.61 o 
  -4   1   8    43007.81    40409.38    663.71 o 
  -3   1   8    37719.63    36869.85    638.15 o 
  -2   1   8    72584.02    72300.48    786.48 o 
  -1   1   8    37399.19    37711.67    507.55 o 
   0   1   8   125330.30   122488.40   1261.38 o 
   1   1   8     7356.46     7845.62    190.83 o 
   2   1   8    71578.78    71918.99    787.00 o 
   3   1   8     6553.00     7593.10    198.93 o 
   4   1   8    60628.03    62559.80    641.14 o 
   5   1   8    16773.60    16588.99    269.99 o 
   6   1   8    10920.76    10883.21    287.80 o 
   7   1   8    28277.40    28039.71    428.30 o 
   8   1   8     5372.74     5630.05    279.12 o 
   9   1   8    18180.09    18431.25    365.18 o 
  10   1   8     2566.82     2204.48    309.67 o 
  11   1   8    10618.41    10381.68    542.37 o 
  12   1   8     8161.11     8111.71    284.24 o 
  13   1   8       52.80       88.48     73.49 o 
  14   1   8    14403.18    15317.64    396.35 o 
  15   1   8        1.77       41.68     61.18 o 
 -15   2   8     2793.56     3022.84    402.86 o 
 -14   2   8      111.29      306.91    136.99 o 
 -13   2   8     4448.17     4448.56    541.73 o 
 -12   2   8     2008.99     2330.39    299.07 o 
 -11   2   8     5854.50     5898.10    638.61 o 
 -10   2   8     6871.08     7351.08    832.63 o 
  -9   2   8     7804.89     7762.59    531.43 o 
  -8   2   8    13713.22    14557.87    619.37 o 
  -7   2   8       18.12      285.17    123.08 o 
  -6   2   8    37806.63    37537.44    796.63 o 
  -5   2   8    19233.39    19264.56    362.00 o 
  -4   2   8    20691.18    20287.19    387.04 o 
  -3   2   8    39625.42    39341.40    564.77 o 
  -2   2   8    30618.78    30332.76    466.42 o 
  -1   2   8    72992.04    73904.45    819.82 o 
   0   2   8    17411.32    18988.95    344.20 o 
   1   2   8   100534.31    99478.77   1040.32 o 
   2   2   8     1537.01     1705.67    214.21 o 
   3   2   8    46889.67    45239.66    492.02 o 
   4   2   8     4184.04     4357.91    141.17 o 
   5   2   8    18689.09    18747.02    306.23 o 
   6   2   8    12700.26    12607.90    305.20 o 
   7   2   8     3665.39     3891.90    145.04 o 
   8   2   8    14424.23    14455.51    280.05 o 
   9   2   8      135.97      204.81     77.26 o 
  10   2   8    16121.79    15941.66    374.79 o 
  11   2   8     8146.73     6642.50    593.10 o 
  12   2   8     2860.72     3250.83    293.22 o 
  13   2   8    11230.75    11917.61    531.73 o 
  14   2   8        6.93       63.85     48.18 o 
  15   2   8     8196.72     8428.42    328.80 o 
 -15   3   8      254.50      293.32    123.80 o 
 -14   3   8    37297.19    39545.35   1061.21 o 
 -13   3   8     1351.31     1529.10    286.16 o 
 -12   3   8    29005.52    31551.83   1158.64 o 
 -11   3   8     5555.64     6188.53    449.59 o 
 -10   3   8    64340.46    67286.59    940.61 o 
  -9   3   8    14703.26    14982.38    524.28 o 
  -8   3   8    20663.81    21682.82    601.47 o 
  -7   3   8     9515.01     9554.55    483.69 o 
  -6   3   8     5206.50     5537.43    429.94 o 
  -5   3   8    10123.59    10402.08    246.80 o 
  -4   3   8      509.41      676.75     84.78 o 
  -3   3   8     7347.79     6439.13    201.09 o 
  -2   3   8     8002.85     8687.26    212.23 o 
  -1   3   8     1843.17     1973.46    204.14 o 
   0   3   8     8337.11     8544.58    203.20 o 
   1   3   8     7658.03     7869.79    187.50 o 
   2   3   8    22815.92    23309.99    411.40 o 
   3   3   8    47780.92    46822.89    498.14 o 
   4   3   8      323.08      374.00     61.56 o 
   5   3   8    63130.46    64817.90    757.15 o 
   6   3   8     1833.83     2064.23    151.21 o 
   7   3   8    75065.80    78366.80    886.51 o 
   8   3   8      487.54      526.46     95.03 o 
   9   3   8    85000.36    90511.05    601.37 o 
  10   3   8     1780.30     1630.73    267.75 o 
  11   3   8    35877.81    36570.28   1327.86 o 
  12   3   8     7574.10     8127.13    278.42 o 
  13   3   8    23305.11    24791.84    612.35 o 
  14   3   8     5361.98     5363.13    586.77 o 
  15   3   8     6206.31     6202.23    249.81 o 
 -15   4   8      928.48      776.42    155.72 o 
 -14   4   8       89.96      266.79    126.31 o 
 -13   4   8     1063.28     1487.56    169.31 o 
 -12   4   8     5462.07     4499.33    567.45 o 
 -11   4   8     2601.39     2610.18    335.82 o 
 -10   4   8    11621.73    12014.67    466.01 o 
  -9   4   8       19.63       65.94    103.06 o 
  -8   4   8    36679.43    37855.68    850.67 o 
  -7   4   8      125.30      488.34    140.40 o 
  -6   4   8    44130.96    41248.76    756.84 o 
  -5   4   8    38254.00    35871.86    816.80 o 
  -4   4   8    33534.38    32001.11    805.51 o 
  -3   4   8    26887.46    26198.82    437.51 o 
  -2   4   8    22469.98    21179.69    390.34 o 
  -1   4   8    98243.73    99763.70   1856.54 o 
   0   4   8    11191.20    11555.41    278.39 o 
   1   4   8    47589.27    48594.63    566.42 o 
   2   4   8     4947.53     5283.82    179.85 o 
   3   4   8    47625.48    47039.32    498.37 o 
   4   4   8    14498.67    13794.77    283.62 o 
   5   4   8    22970.97    22018.28    354.09 o 
   6   4   8    36085.88    37611.78    434.28 o 
   7   4   8     6470.17     6183.07    229.70 o 
   8   4   8    11915.80    12519.05    443.43 o 
   9   4   8       70.17      154.60     60.99 o 
  10   4   8     8385.79     9092.16    251.04 o 
  11   4   8     8809.34     5774.31    185.55 o 
  12   4   8      733.92      793.05    186.43 o 
  13   4   8     8313.23     8477.10    363.79 o 
  14   4   8     1313.96      810.80    258.53 o 
  15   4   8    14959.99    15717.41    845.38 o 
 -15   5   8      203.00      431.89    121.73 o 
 -14   5   8     2133.25     2307.85    272.69 o 
 -13   5   8      592.30      695.27    118.40 o 
 -12   5   8      253.37      321.76     79.56 o 
 -11   5   8     9929.66    11004.88    620.68 o 
 -10   5   8      377.17      235.23    110.70 o 
  -9   5   8    17907.59    17596.19    587.14 o 
  -8   5   8      545.10     1013.65    210.09 o 
  -7   5   8    52722.40    54996.11   1002.16 o 
  -6   5   8     5950.96     5887.20    526.41 o 
  -5   5   8    31227.57    30968.60    723.67 o 
  -4   5   8    29364.45    30035.12    474.81 o 
  -3   5   8    18463.23    18576.94    327.47 o 
  -2   5   8    39113.52    39786.45    478.69 o 
  -1   5   8     9104.23     9578.65    229.27 o 
   0   5   8    44821.09    43939.04    610.94 o 
   1   5   8      206.55      346.20     60.62 o 
   2   5   8    65925.75    66531.40   1090.52 o 
   3   5   8      927.16     1108.23    133.64 o 
   4   5   8    20778.11    21142.28    344.88 o 
   5   5   8    10634.18     9935.85    214.81 o 
   6   5   8    12051.91    12724.24    337.59 o 
   7   5   8     1500.91     1485.30    184.80 o 
   8   5   8        7.53      153.95     49.51 o 
   9   5   8     6688.65     6614.44    275.41 o 
  10   5   8      107.85      158.11     74.97 o 
  11   5   8      241.98      165.96     59.50 o 
  12   5   8    10494.18    10530.52    388.81 o 
  13   5   8       33.71      103.83     59.99 o 
  14   5   8     5599.50     5442.14    274.12 o 
  15   5   8     1073.83      614.84    305.79 o 
 -15   6   8    24721.09    26033.34    977.09 o 
 -14   6   8     1970.81     1752.85    286.72 o 
 -13   6   8    30351.26    32159.35    886.23 o 
 -12   6   8     3894.97     3945.23    385.14 o 
 -11   6   8    38551.42    41053.50   1242.04 o 
 -10   6   8     6893.12     7054.66    293.51 o 
  -9   6   8    25508.88    25610.04    638.66 o 
  -8   6   8    22325.53    22633.07    621.70 o 
  -7   6   8     7899.92     7855.31    720.90 o 
  -6   6   8     3669.26     3422.04    582.35 o 
  -5   6   8      323.03      733.62    130.36 o 
  -4   6   8    10488.56    10293.04    381.69 o 
  -3   6   8     6653.12     6579.12    212.90 o 
  -2   6   8      877.22     1045.89    149.01 o 
  -1   6   8    15363.77    14315.96    303.61 o 
   0   6   8     8629.34     9309.89    217.85 o 
   1   6   8    17999.15    16904.05    292.21 o 
   2   6   8    42032.74    43141.79    474.78 o 
   3   6   8    13974.44    14302.48    297.00 o 
   4   6   8    79273.50    81870.80    917.75 o 
   5   6   8       97.42      197.16     44.75 o 
   6   6   8    68034.90    67958.37    713.77 o 
   7   6   8       26.53       70.34     36.12 o 
   8   6   8    91950.49    97324.50   3549.65 o 
   9   6   8    10636.58    10148.80    273.81 o 
  10   6   8    44072.71    45157.48   1077.13 o 
  11   6   8     5711.68     5712.08    184.75 o 
  12   6   8    22293.73    23450.22    686.74 o 
  13   6   8     6820.00     6664.01    302.75 o 
  14   6   8    10752.71    10846.51    613.82 o 
 -15   7   8       42.61      117.72    136.52 o 
 -14   7   8      510.67      483.00    123.98 o 
 -13   7   8     1383.85     1301.78    214.04 o 
 -12   7   8     2993.48     3299.83    306.58 o 
 -11   7   8     6140.95     5973.42    479.53 o 
 -10   7   8      655.07      625.34    153.97 o 
  -9   7   8     5579.81     6376.51    752.21 o 
  -8   7   8     2348.09     2258.90    225.86 o 
  -7   7   8    20730.00    20446.09    634.49 o 
  -6   7   8    26595.95    27091.58    548.13 o 
  -5   7   8    15090.39    14611.08    424.14 o 
  -4   7   8    42066.12    42660.33    537.77 o 
  -3   7   8    16119.13    15529.33    268.97 o 
  -2   7   8    52766.78    52005.59    625.70 o 
  -1   7   8     4247.17     4667.81    185.17 o 
   0   7   8    65168.55    64449.75    695.45 o 
   1   7   8      483.02      743.56    117.71 o 
   2   7   8    15173.54    15637.95    232.67 o 
   3   7   8      273.00      514.44     72.44 o 
   4   7   8    17942.25    17526.92    287.19 o 
   5   7   8     5311.41     5904.35    154.72 o 
   6   7   8     1086.02     1224.08    165.88 o 
   7   7   8     5476.64     5515.73    210.25 o 
   8   7   8      918.76      924.14    209.07 o 
   9   7   8     1724.89     1552.09    254.67 o 
  10   7   8     2460.03     1932.84    304.94 o 
  11   7   8     1063.45     1074.62    247.85 o 
  12   7   8     6062.62     6670.48    296.91 o 
  13   7   8      393.58      225.61    170.96 o 
  14   7   8     3868.56     3851.96    211.25 o 
 -15   8   8      277.96      395.89     86.00 o 
 -14   8   8       18.63      219.45    100.02 o 
 -13   8   8      144.96      264.36    158.24 o 
 -12   8   8      526.79      889.84    185.44 o 
 -11   8   8     1493.70     1721.73    370.42 o 
 -10   8   8     9590.30     9995.64    568.98 o 
  -9   8   8     3231.94     3062.00    351.83 o 
  -8   8   8     7912.51     8509.48    462.48 o 
  -7   8   8    14399.10    14454.73    688.54 o 
  -6   8   8    27368.74    28774.94    728.16 o 
  -5   8   8    14341.20    14636.28    495.35 o 
  -4   8   8    16966.05    17356.44    404.31 o 
  -3   8   8    38263.51    37153.16    495.38 o 
  -2   8   8     5956.88     5711.44    217.11 o 
  -1   8   8    17905.60    18385.87    413.75 o 
   0   8   8       50.88      239.38     52.26 o 
   1   8   8    30674.49    30569.53    359.00 o 
   2   8   8      302.75      306.88     46.10 o 
   3   8   8    12389.65    12970.79    323.06 o 
   4   8   8      972.90     1094.28    137.12 o 
   5   8   8     3310.98     3105.94    147.27 o 
   6   8   8     2160.90     2121.08    110.59 o 
   7   8   8      291.40      261.54     90.82 o 
   8   8   8     1918.38     1916.93    199.72 o 
   9   8   8     2349.65     2500.19    179.01 o 
  10   8   8      279.73      287.66     91.74 o 
  11   8   8     3154.43     3200.28    343.83 o 
  12   8   8       83.76       85.32     49.48 o 
  13   8   8     6357.54     7063.60    289.40 o 
  14   8   8      441.61      376.65    131.91 o 
 -14   9   8    14757.04    14849.46    599.17 o 
 -13   9   8     2012.86     1560.70    337.60 o 
 -12   9   8    20168.38    20965.24    934.28 o 
 -11   9   8     2690.91     2667.96    360.28 o 
 -10   9   8    15464.92    16315.03    671.43 o 
  -9   9   8    16023.84    16677.37    739.02 o 
  -8   9   8     9589.31     9907.24    436.84 o 
  -7   9   8     3461.90     3364.38    445.25 o 
  -6   9   8    12694.80    12821.59    403.62 o 
  -5   9   8     3663.99     4038.73    331.81 o 
  -4   9   8     3499.88     4027.86    264.47 o 
  -3   9   8      413.09      346.33     69.57 o 
  -2   9   8      100.50      267.45     51.67 o 
  -1   9   8    28462.48    28895.11    400.62 o 
   0   9   8     2322.53     2443.98    249.43 o 
   1   9   8    45369.30    47372.34    574.26 o 
   2   9   8     1574.53     1628.33    186.07 o 
   3   9   8    85340.71    83385.47   2121.75 o 
   4   9   8     1518.37     1350.93     98.70 o 
   5   9   8    46931.66    49120.02    684.70 o 
   6   9   8     1394.99     1505.11    210.03 o 
   7   9   8    64831.50    65199.69    975.40 o 
   8   9   8     1818.61     1516.78    215.57 o 
   9   9   8    22901.79    23444.43    499.81 o 
  10   9   8    12079.08    12508.95    522.14 o 
  11   9   8    18468.94    18743.77    580.68 o 
  12   9   8     1530.29     1355.20    322.78 o 
  13   9   8     7202.94     7672.45    299.87 o 
  14   9   8     3222.94     2935.60    376.20 o 
 -14  10   8       45.83      127.67    146.79 o 
 -13  10   8       75.58      138.82     83.75 o 
 -12  10   8     1977.43     2401.54    313.58 o 
 -11  10   8      698.77      929.23    178.75 o 
 -10  10   8     3310.93     3554.44    458.71 o 
  -9  10   8     3279.44     3186.60    352.46 o 
  -8  10   8     3558.03     3170.73    309.99 o 
  -7  10   8     5509.87     5704.07    366.51 o 
  -6  10   8    11449.30    11785.33    451.25 o 
  -5  10   8     4624.64     4446.05    352.06 o 
  -4  10   8      155.72      264.36     96.86 o 
  -3  10   8    14137.47    13902.80    554.00 o 
  -2  10   8     3033.98     2971.88    234.48 o 
  -1  10   8    15211.65    15819.67    292.76 o 
   0  10   8     1438.79     1276.89    168.07 o 
   1  10   8    11459.39    11144.71    344.79 o 
   2  10   8       31.58      184.84     60.46 o 
   3  10   8     6136.65     5893.76    191.80 o 
   4  10   8      159.45      267.12     60.05 o 
   5  10   8    12600.33    12614.19    335.81 o 
   6  10   8      690.92      785.51    151.07 o 
   7  10   8        4.82       43.58     30.16 o 
   8  10   8     1715.63     1661.18    263.14 o 
   9  10   8      111.97      216.22     69.97 o 
  10  10   8      210.81      146.10     61.09 o 
  11  10   8      898.75      916.98    155.15 o 
  12  10   8      600.96      428.45    129.86 o 
  13  10   8     1063.27     1221.45    472.17 o 
  14  10   8      566.80      421.16    157.73 o 
 -14  11   8      128.93      249.39    106.21 o 
 -13  11   8      340.15      567.24    196.30 o 
 -12  11   8     1148.40     1217.52    266.80 o 
 -11  11   8      281.12      218.35    114.62 o 
 -10  11   8     4902.73     4910.48    522.41 o 
  -9  11   8      929.52     1009.97    196.41 o 
  -8  11   8    10967.42    10701.16    399.08 o 
  -7  11   8     2568.84     2653.86    268.88 o 
  -6  11   8    11250.50    11014.24    491.09 o 
  -5  11   8     6350.95     6525.80    374.09 o 
  -4  11   8    19744.44    20515.16    588.80 o 
  -3  11   8     6703.00     6270.95    322.79 o 
  -2  11   8    17422.62    18412.75    606.89 o 
  -1  11   8      361.09      596.61    111.28 o 
   0  11   8     7201.12     7340.06    296.14 o 
   1  11   8      439.03      523.94     91.82 o 
   2  11   8     7285.10     6914.07    418.30 o 
   3  11   8     2167.20     2111.71    209.04 o 
   4  11   8     2629.64     2615.74     93.39 o 
   5  11   8       22.44      109.40     59.93 o 
   6  11   8       16.81       20.82     32.76 o 
   7  11   8       21.12       60.44     35.00 o 
   8  11   8     2784.54     2891.41    281.26 o 
   9  11   8      548.40      602.94    145.80 o 
  10  11   8     2435.62     2532.11    166.31 o 
  11  11   8     1137.91      977.07    117.97 o 
  12  11   8      227.23      108.95    130.62 o 
  13  11   8       25.39       75.93     95.87 o 
  14  11   8      989.77      490.65    421.33 o 
 -14  12   8       90.69      215.33     98.83 o 
 -13  12   8     8356.61     7814.38    241.69 o 
 -12  12   8       88.24      147.77     75.39 o 
 -11  12   8     8472.45     8566.55    339.71 o 
 -10  12   8       44.09      125.53     82.73 o 
  -9  12   8     2419.29     2252.52    411.55 o 
  -8  12   8      363.65      470.20    107.54 o 
  -7  12   8     5407.75     5246.29    335.45 o 
  -6  12   8     1140.27     1344.98    273.61 o 
  -5  12   8     7269.18     7429.70    349.24 o 
  -4  12   8      752.53      771.75    191.04 o 
  -3  12   8     3621.25     4136.98    703.58 o 
  -2  12   8     8132.05     8662.21    277.76 o 
  -1  12   8      819.46      975.29    170.60 o 
   0  12   8     8946.52     9390.13    297.32 o 
   1  12   8     4090.37     4504.92    267.69 o 
   2  12   8     9988.99    10164.76    438.86 o 
   3  12   8      285.66      239.39     58.20 o 
   4  12   8     9984.47    10000.93    302.23 o 
   5  12   8     1881.78     1891.96    123.15 o 
   6  12   8     9191.50     8885.81    280.37 o 
   7  12   8     3767.82     3848.32    204.93 o 
   8  12   8    14305.53    14006.68    390.39 o 
   9  12   8     3967.03     3766.84    235.51 o 
  10  12   8     5897.54     5701.33    267.71 o 
  11  12   8      631.33      483.62    209.06 o 
  12  12   8    11941.87    12413.27    445.45 o 
  13  12   8      482.26      346.03    216.21 o 
 -13  13   8     1683.68     1876.61    298.90 o 
 -12  13   8     2739.01     3076.36    199.98 o 
 -11  13   8       69.72       41.05     72.42 o 
 -10  13   8     5295.43     5860.21    296.13 o 
  -9  13   8      765.09      655.49    155.75 o 
  -8  13   8     2527.53     2789.04    332.57 o 
  -7  13   8       34.76       96.89     76.87 o 
  -6  13   8      665.84      739.17    161.40 o 
  -5  13   8     1343.05     1771.06    335.26 o 
  -4  13   8      488.92      410.83    139.62 o 
  -3  13   8       56.49       81.28     42.87 o 
  -2  13   8       27.99      105.16     57.95 o 
  -1  13   8       26.12       63.66     53.83 o 
   0  13   8       27.42      192.74     54.13 o 
   1  13   8      756.49      760.43    101.13 o 
   2  13   8      102.18      112.50     51.46 o 
   3  13   8     8692.69     8372.92    274.60 o 
   4  13   8     1937.50     1756.37    259.92 o 
   5  13   8     2652.31     2413.24    133.03 o 
   6  13   8      623.10      588.89     91.88 o 
   7  13   8     7166.68     6195.37    194.31 o 
   8  13   8     1219.46     1042.73    193.03 o 
   9  13   8     6030.27     6164.87    151.69 o 
  10  13   8      231.20      248.55     73.93 o 
  11  13   8     2950.53     3389.62    414.07 o 
  12  13   8      200.94      197.69     99.02 o 
  13  13   8      978.80      541.87    321.66 o 
 -13  14   8     5398.38     5123.44    705.12 o 
 -12  14   8     1512.25     1612.10    389.29 o 
 -11  14   8     4743.49     4257.22    401.85 o 
 -10  14   8      116.42      211.61     89.00 o 
  -9  14   8    10000.14     9473.30    596.57 o 
  -8  14   8      246.21      341.84    121.89 o 
  -7  14   8     1308.28     1291.57    280.89 o 
  -6  14   8      579.66      708.33    220.27 o 
  -5  14   8      263.62      186.99     87.41 o 
  -4  14   8     2199.85     2226.56    396.52 o 
  -3  14   8       79.28       81.97    110.92 o 
  -2  14   8     1485.46     1190.03    183.85 o 
  -1  14   8      187.04      214.64     51.63 o 
   0  14   8      219.16      406.72     98.06 o 
   1  14   8      138.27      117.69     56.74 o 
   2  14   8      157.16      180.27     44.39 o 
   3  14   8     2034.93     1886.65    185.75 o 
   4  14   8     6440.50     6756.90    235.08 o 
   5  14   8     2431.97     2205.45    117.81 o 
   6  14   8     3848.45     4060.07    194.79 o 
   7  14   8        8.73       65.18     29.24 o 
   8  14   8     4123.98     4177.69    234.69 o 
   9  14   8        1.56       26.64     38.83 o 
  10  14   8    11922.18    12761.59    611.04 o 
  11  14   8      397.78      320.89    192.63 o 
  12  14   8     2483.73     1816.11    561.11 o 
  13  14   8      188.06      252.45    122.31 o 
 -13  15   8      133.16      227.55     72.84 o 
 -12  15   8     1708.60     1457.75    243.33 o 
 -11  15   8     2181.76     1990.23    365.39 o 
 -10  15   8     1979.61     1810.31    224.29 o 
  -9  15   8     3449.49     2994.42    549.73 o 
  -8  15   8     1942.86     1824.38    342.84 o 
  -7  15   8    11956.98    13504.21    759.07 o 
  -6  15   8    16578.00    16079.45    566.51 o 
  -5  15   8     9333.36    10113.69    509.90 o 
  -4  15   8    34729.83    35567.89    719.30 o 
  -3  15   8     9352.78     9454.08    419.08 o 
  -2  15   8    22452.36    21366.84    581.82 o 
  -1  15   8    12315.71    11795.69    495.48 o 
   0  15   8    35111.83    34220.16    590.96 o 
   1  15   8     2998.87     2543.78    358.14 o 
   2  15   8    16409.07    16453.55    379.12 o 
   3  15   8     1259.72     1278.85    135.55 o 
   4  15   8     9235.86     8847.54    273.89 o 
   5  15   8       16.51       27.70     34.23 o 
   6  15   8     1542.49     1567.30    210.55 o 
   7  15   8       45.81      110.20     43.55 o 
   8  15   8      391.48      346.73     84.92 o 
   9  15   8      839.86      650.71    139.93 o 
  10  15   8      631.58      668.86    283.08 o 
  11  15   8     3317.30     3237.25    876.70 o 
  12  15   8     5186.22     5725.40    317.24 o 
  13  15   8     4915.71     4771.85    263.96 o 
 -13  16   8     2575.37     2458.05    509.32 o 
 -12  16   8     1778.81     1539.23    303.70 o 
 -11  16   8     4478.97     4398.86    403.00 o 
 -10  16   8     4037.59     3967.53    527.11 o 
  -9  16   8     4515.19     4406.95    367.44 o 
  -8  16   8     7527.09     7492.43    557.61 o 
  -7  16   8      925.02      898.77    246.68 o 
  -6  16   8      550.25      648.41    131.69 o 
  -5  16   8        2.43       65.53     55.90 o 
  -4  16   8     3420.57     3767.45    414.70 o 
  -3  16   8     2165.39     2212.92    168.25 o 
  -2  16   8     1341.73     1300.04    226.19 o 
  -1  16   8      787.66      929.26    139.00 o 
   0  16   8        1.49       41.89     51.34 o 
   1  16   8     3608.29     3329.79    145.31 o 
   2  16   8    11538.94    11369.98    366.05 o 
   3  16   8     1660.55     1746.93    184.44 o 
   4  16   8    14607.28    14222.67    349.95 o 
   5  16   8      203.04      170.29     42.76 o 
   6  16   8     8995.44     8896.41    317.84 o 
   7  16   8     1422.66     1631.63    144.83 o 
   8  16   8    15348.01    15594.68    639.17 o 
   9  16   8       18.92       86.30     60.79 o 
  10  16   8     4557.15     4892.74    373.61 o 
  11  16   8     1224.50     1036.12    338.41 o 
  12  16   8     2717.93     2404.44    844.34 o 
 -12  17   8    10283.34    10003.16    476.54 o 
 -11  17   8     4292.20     4145.36    218.42 o 
 -10  17   8     9160.32     8785.37    411.54 o 
  -9  17   8     2337.43     2282.79    320.65 o 
  -8  17   8     4575.63     5337.35    655.96 o 
  -7  17   8     9654.10     9259.14    643.82 o 
  -6  17   8      772.97      915.58    185.63 o 
  -5  17   8     2026.67     2069.29    511.53 o 
  -4  17   8      100.63      166.89     93.37 o 
  -3  17   8       64.78      107.30     94.62 o 
  -2  17   8     1453.48     1523.16    293.50 o 
  -1  17   8       10.83      121.60     71.17 o 
   0  17   8     5429.04     5117.45    241.94 o 
   1  17   8     8697.76     8599.51    369.56 o 
   2  17   8     3428.67     3157.10    166.53 o 
   3  17   8    15420.32    15725.82    467.03 o 
   4  17   8      545.40      431.03     73.75 o 
   5  17   8    26064.22    26206.84    620.73 o 
   6  17   8      513.88      687.88    169.92 o 
   7  17   8    13752.41    14889.43    615.31 o 
   8  17   8      192.75      133.02     55.99 o 
   9  17   8    24711.55    27292.87   1014.25 o 
  10  17   8       18.96       89.36     97.76 o 
  11  17   8    10596.27    11556.05    469.90 o 
  12  17   8     3947.05     3799.03    244.62 o 
 -12  18   8     1256.97      985.01    341.02 o 
 -11  18   8        5.35       89.26     77.33 o 
 -10  18   8     3956.38     4067.24    277.79 o 
  -9  18   8     1999.00     1646.20    258.14 o 
  -8  18   8    14765.24    14602.75    516.64 o 
  -7  18   8     5407.79     5433.45    293.37 o 
  -6  18   8    19783.51    20051.03   1238.22 o 
  -5  18   8    35294.58    34400.99    959.05 o 
  -4  18   8    23704.96    22940.15    485.22 o 
  -3  18   8    39121.12    37459.26   1010.67 o 
  -2  18   8    17638.61    17773.64    615.03 o 
  -1  18   8    54736.10    57571.86   1575.89 o 
   0  18   8    11230.50     9947.88    319.57 o 
   1  18   8    43254.65    42573.66    885.76 o 
   2  18   8     1000.71      971.69    193.83 o 
   3  18   8    24130.20    23223.43    883.31 o 
   4  18   8       19.11       91.44     67.30 o 
   5  18   8     7402.00     7155.14    361.47 o 
   6  18   8     1332.48     1303.84    247.58 o 
   7  18   8       89.76      117.05     61.13 o 
   8  18   8     2327.64     2359.36    149.07 o 
   9  18   8      982.96     1002.36    220.38 o 
  10  18   8       80.26       90.94    132.15 o 
  11  18   8     5641.94     5217.99    602.82 o 
 -11  19   8     2698.78     2309.71    443.24 o 
 -10  19   8    11352.64    12223.72    539.76 o 
  -9  19   8     8745.20     9077.52    301.72 o 
  -8  19   8     2088.03     2205.96    306.66 o 
  -7  19   8     7006.00     6989.44    766.70 o 
  -6  19   8       39.23      168.67    109.78 o 
  -5  19   8     7677.66     8148.53    516.48 o 
  -4  19   8     2616.88     2919.44    456.70 o 
  -3  19   8     4062.31     3893.64    393.28 o 
  -2  19   8     9702.11    10023.81    419.29 o 
  -1  19   8      379.94      372.28     78.04 o 
   0  19   8     7088.58     6375.42    421.41 o 
   1  19   8       52.60       78.64     71.35 o 
   2  19   8    11660.06    11366.58    401.73 o 
   3  19   8     9229.48     8374.30    349.49 o 
   4  19   8     1604.59     1753.58    227.53 o 
   5  19   8    13612.15    13577.49    617.21 o 
   6  19   8     1098.42      982.38    203.17 o 
   7  19   8    16989.07    17368.75    514.60 o 
   8  19   8       33.06      -28.97    130.33 o 
   9  19   8    17297.93    18371.80    703.10 o 
  10  19   8     2450.26     2227.82    616.23 o 
  11  19   8     9605.34     9632.54    385.74 o 
 -11  20   8    12282.38    12451.85    522.04 o 
 -10  20   8     6470.90     6440.77    295.41 o 
  -9  20   8     8987.33     9882.15    348.29 o 
  -8  20   8     8282.52     7711.55    287.87 o 
  -7  20   8     4661.07     4984.54    768.61 o 
  -6  20   8    18755.07    20037.32    617.41 o 
  -5  20   8       73.58      213.56    113.72 o 
  -4  20   8     2695.33     2702.79    416.32 o 
  -3  20   8      431.11      291.30     79.71 o 
  -2  20   8     1422.60     1455.13    272.31 o 
  -1  20   8     9987.76     9953.21    459.74 o 
   0  20   8     5392.11     5506.70    389.45 o 
   1  20   8    13562.81    13396.76    663.61 o 
   2  20   8    11534.80    11169.24    440.29 o 
   3  20   8    13292.75    12538.15    406.43 o 
   4  20   8    27923.23    28505.59    727.40 o 
   5  20   8     8504.41     8124.07   1182.33 o 
   6  20   8    35618.11    37145.93   1377.95 o 
   7  20   8      526.87      358.67    106.06 o 
   8  20   8    23598.68    25582.30    964.93 o 
   9  20   8        8.48       96.14     80.92 o 
  10  20   8    22104.71    23131.05   1228.44 o 
 -10  21   8     2877.71     2787.72    206.13 o 
  -9  21   8    16453.48    17567.64    840.76 o 
  -8  21   8     2956.24     2811.17    423.99 o 
  -7  21   8    21056.94    23063.93    691.38 o 
  -6  21   8    11922.76    11844.96    434.12 o 
  -5  21   8    39085.23    42452.46   1181.82 o 
  -4  21   8    25495.06    26132.90    706.01 o 
  -3  21   8    23485.99    25083.42    734.53 o 
  -2  21   8    33130.20    34875.73    884.62 o 
  -1  21   8    11731.63    11563.71    535.58 o 
   0  21   8    38660.05    38566.66    979.53 o 
   1  21   8     4308.71     3476.86    505.39 o 
   2  21   8    32862.25    31156.98   1196.26 o 
   3  21   8      462.97      567.77     98.67 o 
   4  21   8    27071.34    26535.74    780.73 o 
   5  21   8      156.03      208.21     61.57 o 
   6  21   8     5383.23     5570.01    208.09 o 
   7  21   8     2206.13     2292.96    742.16 o 
   8  21   8      718.39      933.91    327.01 o 
   9  21   8      117.63      303.46    129.01 o 
  10  21   8     2068.82     1496.69    788.15 o 
 -10  22   8     4050.52     3565.20    270.38 o 
  -9  22   8     8058.02     7774.11    448.07 o 
  -8  22   8     6423.26     6273.23    278.61 o 
  -7  22   8     1403.82     1182.53    264.30 o 
  -6  22   8     9821.65    10398.02    374.51 o 
  -5  22   8      676.77      897.28    410.60 o 
  -4  22   8     9248.96    10073.94    401.91 o 
  -3  22   8     7168.64     8075.43    461.52 o 
  -2  22   8     2901.90     2549.83    412.23 o 
  -1  22   8     8661.32     8597.68    539.81 o 
   0  22   8        0.50       94.96    146.87 o 
   1  22   8    12452.92    12244.56    672.45 o 
   2  22   8     4064.57     3500.09    247.47 o 
   3  22   8    10817.79    11553.42   1042.71 o 
   4  22   8    15991.96    15766.79    505.93 o 
   5  22   8     5765.98     5867.56    175.69 o 
   6  22   8    18434.14    18539.12    793.19 o 
   7  22   8     1132.36     1298.07    294.14 o 
   8  22   8    27109.26    28841.34   1077.73 o 
   9  22   8     1375.91      889.55    419.12 o 
  -9  23   8     3659.79     3746.75    223.04 o 
  -8  23   8     9093.62     9361.68    654.43 o 
  -7  23   8     6900.36     7390.73    452.04 o 
  -6  23   8     1077.09      981.19    239.81 o 
  -5  23   8     8878.05     8538.77    520.75 o 
  -4  23   8       24.25      104.37    108.46 o 
  -3  23   8     4938.62     5157.49    487.52 o 
  -2  23   8     5420.22     5972.53   1000.05 o 
  -1  23   8      146.23      324.52    114.27 o 
   0  23   8    12939.69    13242.85    469.64 o 
   1  23   8     3051.62     3307.57    208.88 o 
   2  23   8     6218.97     5541.19    353.66 o 
   3  23   8     7778.34     7951.23    380.26 o 
   4  23   8     9696.11     9889.42    296.78 o 
   5  23   8    18458.16    17923.45   1058.38 o 
   6  23   8      587.13      520.56    238.51 o 
   7  23   8    23681.63    26507.88    936.57 o 
   8  23   8      267.47      126.77    108.35 o 
   9  23   8    20407.27    21788.08   1174.41 o 
  -8  24   8    13033.04    13042.95    549.35 o 
  -7  24   8     5967.33     6107.60    344.25 o 
  -6  24   8    18515.41    19248.18    563.75 o 
  -5  24   8    13117.51    13457.51    351.94 o 
  -4  24   8    28057.68    29547.09    756.53 o 
  -3  24   8    21467.42    20137.68    599.29 o 
  -2  24   8    10969.99    10240.10    374.39 o 
  -1  24   8    28998.77    28339.57   1123.68 o 
   0  24   8     8363.92     9033.20    552.84 o 
   1  24   8    31160.07    30877.92    865.01 o 
   2  24   8     2237.85     2016.63    307.65 o 
   3  24   8    32634.47    33370.67   1173.84 o 
   4  24   8     1549.37     1134.86    427.25 o 
   5  24   8    14890.32    13747.98    485.46 o 
   6  24   8       88.43      201.06    168.82 o 
   7  24   8     2878.61     2358.47    607.94 o 
   8  24   8      483.90      512.89    192.38 o 
  -7  25   8    12125.33    12183.33    509.12 o 
  -6  25   8     2043.64     1611.41    418.61 o 
  -5  25   8    12809.08    12866.71    365.15 o 
  -4  25   8       24.63       68.37     79.73 o 
  -3  25   8     6689.77     6209.14    433.19 o 
  -2  25   8     4424.95     4364.51    229.62 o 
  -1  25   8      154.69      113.38     62.11 o 
   0  25   8     7370.44     7418.00    504.01 o 
   1  25   8     3033.75     3184.33    773.42 o 
   2  25   8    15810.67    15889.67    481.19 o 
   3  25   8     8881.06     8188.16    657.69 o 
   4  25   8     8330.35     8419.58    398.21 o 
   5  25   8    19379.20    20094.88    781.03 o 
   6  25   8     5512.22     4968.74    742.29 o 
   7  25   8    15185.51    12183.65    716.37 o 
  -6  26   8     5860.44     4881.30    456.44 o 
  -5  26   8      477.74      257.85    167.31 o 
  -4  26   8     5260.52     5121.43    191.24 o 
  -3  26   8      141.02      174.29     60.61 o 
  -2  26   8     1252.60      896.48    172.36 o 
  -1  26   8     3944.73     3995.86    398.26 o 
   0  26   8      856.18      688.19    172.42 o 
   1  26   8     1929.32     1829.68    134.35 o 
   2  26   8     4910.97     4950.59    299.84 o 
   3  26   8     6199.88     5372.19    287.78 o 
   4  26   8     6256.17     5758.88    297.08 o 
   5  26   8     3547.78     3842.14    973.05 o 
   6  26   8    19185.04    19247.32   1068.56 o 
  -5  27   8    14436.02    14093.79    622.95 o 
  -4  27   8    19593.95    19299.15    753.22 o 
  -3  27   8    11492.36    10993.72    487.74 o 
  -2  27   8    25277.22    25939.80    637.90 o 
  -1  27   8     6601.04     5697.53    276.33 o 
   0  27   8    20489.69    19923.06    517.88 o 
   1  27   8     3798.98     3496.57    182.74 o 
   2  27   8    22056.88    22825.27    838.43 o 
   3  27   8     2116.77     1808.25    565.33 o 
   4  27   8    10320.59     9848.11    379.74 o 
   5  27   8      231.22      167.34    135.14 o 
  -4  28   8     3525.52     2472.77    447.64 o 
  -3  28   8     1884.98     1438.57    246.93 o 
  -2  28   8      601.16      467.76    125.34 o 
  -1  28   8     4109.46     3483.33    220.00 o 
   0  28   8      428.38      106.73    103.71 o 
   1  28   8     4559.67     4175.89    368.43 o 
   2  28   8     1646.71     1019.29    195.21 o 
   3  28   8     3723.31     3280.96    520.75 o 
 -14   1   9     2950.84     2549.02    351.30 o 
 -13   1   9     1555.80     1481.80    239.84 o 
 -12   1   9     1312.63     1284.07    173.26 o 
 -11   1   9     2438.36     2609.54    378.53 o 
 -10   1   9    10474.04    10264.70    643.24 o 
  -9   1   9     4737.43     4730.83    633.78 o 
  -8   1   9    10829.94    10554.67    393.90 o 
  -7   1   9     3461.12     3471.30    447.17 o 
  -6   1   9    19852.06    19207.54    540.68 o 
  -5   1   9      270.92      324.28     86.69 o 
  -4   1   9    18400.69    17966.65    617.60 o 
  -3   1   9     1656.78     1482.62    269.66 o 
  -2   1   9     8240.87     8267.72    588.16 o 
  -1   1   9     1804.56     1593.55    197.90 o 
   0   1   9    15959.89    15008.95    270.14 o 
   1   1   9      531.15      503.65     94.91 o 
   2   1   9      293.24      303.26     63.46 o 
   3   1   9     2686.38     2845.70    133.64 o 
   4   1   9     4477.73     4375.86    173.29 o 
   5   1   9     4291.97     4232.58    167.37 o 
   6   1   9      139.15      157.47     32.19 o 
   7   1   9     4958.25     4707.79    170.25 o 
   8   1   9       84.29      122.25     46.66 o 
   9   1   9     9489.61     9100.31    362.30 o 
  10   1   9      180.73      116.26     57.87 o 
  11   1   9     3462.98     3670.28    208.08 o 
  12   1   9      599.80      479.55    113.35 o 
  13   1   9     5755.65     6191.00    167.02 o 
  14   1   9      862.63      587.71    164.11 o 
 -14   2   9     3608.10     3406.30    489.04 o 
 -13   2   9     3454.33     3274.11    409.01 o 
 -12   2   9      641.30      661.06    114.14 o 
 -11   2   9     1059.71     1417.87    252.96 o 
 -10   2   9     5522.99     4800.76    255.60 o 
  -9   2   9    11105.94    10040.93    492.91 o 
  -8   2   9      368.30      494.30    116.22 o 
  -7   2   9     1955.24     1943.73    392.11 o 
  -6   2   9      135.43      150.51     84.39 o 
  -5   2   9    25098.40    24724.35    662.78 o 
  -4   2   9      231.93      387.21    112.85 o 
  -3   2   9     4400.46     3823.23    256.78 o 
  -2   2   9      690.30      742.34    124.38 o 
  -1   2   9    16570.28    16627.53    330.38 o 
   0   2   9     2252.82     1702.31    215.16 o 
   1   2   9     3433.75     3555.05    202.87 o 
   2   2   9      232.51      474.87     91.65 o 
   3   2   9    15027.54    14785.82    285.45 o 
   4   2   9     1478.59     1473.12    199.93 o 
   5   2   9     8340.79     8444.82    222.18 o 
   6   2   9     1522.13     1838.83    202.37 o 
   7   2   9     6885.79     6298.46    182.50 o 
   8   2   9    12182.26    11680.85    323.11 o 
   9   2   9     9171.98     9374.82    331.80 o 
  10   2   9     4256.93     4093.74    315.12 o 
  11   2   9     1065.81      841.56    201.63 o 
  12   2   9     1951.34     1820.39    369.51 o 
  13   2   9     1524.91     1113.95    240.84 o 
  14   2   9     4269.24     4617.33    218.45 o 
 -14   3   9     1598.83     1191.35    245.73 o 
 -13   3   9      298.61      330.22    139.90 o 
 -12   3   9      740.40      743.42    186.35 o 
 -11   3   9      100.85      209.65     91.23 o 
 -10   3   9     4917.73     5210.28    502.62 o 
  -9   3   9      244.30      479.90    140.68 o 
  -8   3   9     2692.43     2584.94    339.29 o 
  -7   3   9      871.24      831.59    202.00 o 
  -6   3   9      343.73      417.43     72.20 o 
  -5   3   9     4358.96     3647.58    391.69 o 
  -4   3   9      901.94      965.37    194.66 o 
  -3   3   9    13149.64    13304.21    497.65 o 
  -2   3   9      857.31      792.17    137.44 o 
  -1   3   9    17675.86    16626.70    400.61 o 
   0   3   9        2.62      194.02     60.87 o 
   1   3   9    10792.15    10569.06    268.57 o 
   2   3   9     5804.75     6052.51    165.26 o 
   3   3   9     3636.98     3405.18    169.00 o 
   4   3   9       70.08       83.95     37.07 o 
   5   3   9       58.42       73.67     35.27 o 
   6   3   9     3747.97     3166.68    155.39 o 
   7   3   9      190.53      146.67     36.65 o 
   8   3   9      225.50      193.88     87.36 o 
   9   3   9     1748.08     1532.04    301.83 o 
  10   3   9     1137.56      811.51    227.12 o 
  11   3   9      378.57      515.29    129.79 o 
  12   3   9      753.02      608.21    150.94 o 
  13   3   9     2065.76     2025.67    148.93 o 
  14   3   9       57.48       54.15     50.89 o 
 -14   4   9     1053.70     1208.46    150.73 o 
 -13   4   9     6078.22     6814.83    245.32 o 
 -12   4   9      589.60      826.50    142.16 o 
 -11   4   9    11517.11    12653.63    577.56 o 
 -10   4   9      144.90      247.04     97.94 o 
  -9   4   9    21232.46    21538.99    615.30 o 
  -8   4   9      284.90      299.81     66.73 o 
  -7   4   9    20211.05    21161.78    492.18 o 
  -6   4   9      156.72      112.52     68.78 o 
  -5   4   9     8239.95     8344.49    339.22 o 
  -4   4   9     2925.10     3550.08    449.49 o 
  -3   4   9    18676.81    18381.55    556.02 o 
  -2   4   9      452.85      520.85     93.26 o 
  -1   4   9    11318.61    11365.53    340.51 o 
   0   4   9     3287.96     3627.87    149.71 o 
   1   4   9    11423.78    11114.33    354.10 o 
   2   4   9       33.15       85.02     48.13 o 
   3   4   9     5029.28     5187.74    181.36 o 
   4   4   9     6087.44     5612.22    250.24 o 
   5   4   9     5940.90     5277.77    201.99 o 
   6   4   9     3740.87     3631.64    152.44 o 
   7   4   9       93.77      168.36     59.17 o 
   8   4   9    12201.68    12773.42    270.34 o 
   9   4   9      741.41      744.00    159.38 o 
  10   4   9    12977.16    13689.49    719.55 o 
  11   4   9       21.54       51.98     51.22 o 
  12   4   9    10984.67    11667.87    296.79 o 
  13   4   9      191.86      115.56     42.06 o 
 -14   5   9     2265.77     1980.89    271.30 o 
 -13   5   9     5188.07     5098.34    537.78 o 
 -12   5   9       84.11      165.35    132.54 o 
 -11   5   9     4791.51     5006.07    493.04 o 
 -10   5   9     1338.29     1253.28    223.46 o 
  -9   5   9     5974.54     5540.61    322.43 o 
  -8   5   9      543.67      556.98    123.47 o 
  -7   5   9        2.40      153.65     92.22 o 
  -6   5   9     4086.68     3958.50    592.70 o 
  -5   5   9     3130.65     3214.04    273.28 o 
  -4   5   9     8233.73     8060.25    330.27 o 
  -3   5   9     1894.20     2490.28    415.88 o 
  -2   5   9     3467.10     3496.06    213.94 o 
  -1   5   9     7523.57     7287.33    245.52 o 
   0   5   9    25154.59    21987.71    766.80 o 
   1   5   9    13665.41    14973.00    626.93 o 
   2   5   9    18735.85    17597.23    383.37 o 
   3   5   9     2764.86     3097.73    209.03 o 
   4   5   9    40512.13    39539.12    572.33 o 
   5   5   9     1676.95     1814.35    190.50 o 
   6   5   9    19743.99    20190.27    583.63 o 
   7   5   9     3221.08     2686.53    105.25 o 
   8   5   9    26456.85    27167.81    591.26 o 
   9   5   9     2886.14     2819.79    244.97 o 
  10   5   9    11980.04    12134.75    419.98 o 
  11   5   9      246.34      300.70    123.64 o 
  12   5   9      903.41      616.82    180.57 o 
  13   5   9     1658.72     1180.61    339.24 o 
 -14   6   9      276.59      427.19    134.06 o 
 -13   6   9     1404.83     1563.21    269.24 o 
 -12   6   9     1680.70     2127.67    363.50 o 
 -11   6   9     1717.10     1891.90    406.43 o 
 -10   6   9       57.87      230.56    109.35 o 
  -9   6   9    11789.65    11957.43    503.18 o 
  -8   6   9      124.87      290.81     86.79 o 
  -7   6   9     3765.10     3464.64    383.41 o 
  -6   6   9     8427.16     7792.10    574.47 o 
  -5   6   9     4194.51     4208.79    577.64 o 
  -4   6   9     9148.46     9185.03    364.36 o 
  -3   6   9      372.69      403.10     73.54 o 
  -2   6   9    16848.30    17404.27    490.69 o 
  -1   6   9     1126.40     1216.10    224.96 o 
   0   6   9    15578.74    15604.50    375.09 o 
   1   6   9     4638.38     4904.56    291.76 o 
   2   6   9     4817.64     4954.23    188.33 o 
   3   6   9    11534.63    11161.15    395.74 o 
   4   6   9       87.98      189.00     63.56 o 
   5   6   9    13260.35    12952.28    261.57 o 
   6   6   9      155.71      267.18     56.08 o 
   7   6   9    12469.88    11673.01    381.07 o 
   8   6   9      171.49      287.94     81.41 o
[truncated: 83,552 more chars]
